# Supplementary material for: iSeq: A New Double-Barcode Method for Detecting Dynamic Genetic Interactions in Yeast
Source: G3 (Bethesda). 2016 Nov 7;7(1):143–53. doi: 10.1534/g3.116.034207 (PMC5217104; doi:10.1534/g3.116.034207)
Supplement: Supplementary file 9 [file 143Table_S2.xlsx]

## Sheet: fitness_estimates
genotype	KanMX_Parent	NatMX_parent	YPEG-R1	YPEG-R2	YPEG-R3	YPD-R1	YPD-R2	YPD-R3	YPD37-R1	YPD37-R2	YPD37-R3	TECAN-R1	TECAN-R2	TECAN-R3
DGK1Δ	yfr054c-k1	dgk1-n1	1.00418	1.05143	1.02834	1.03732	0.951188	1.00391	1.06553	1.03111	1.05151	0.950624	0.972939	0.961477
	yfr054c-k1	dgk1-n2	0.997262	1.0452	0.990347	1.03976	0.962053	1.01147	1.03369	1.03709	1.06266	0.944628	0.948184	0.955334
	yfr054c-k2	dgk1-n1	0.916145	0.961626	0.958499	0.800368	0.691508	0.756567	0.863755	0.846259	0.850211	0.810469	0.803235	0.829067
	yfr054c-k2	dgk1-n2	1.05786	1.10241	1.0575	1.02603	0.957738	0.996349	1.01244	1.043	1.0589	0.952014	0.980502	0.967158
	dgk1-k1	yhr095w-n1	0.861911	0.887014	0.876497	0.762099	0.735186	0.741091	0.83074	0.80862	0.814135	0.864712	0.86082	0.856133
	dgk1-k1	yhr095w-n2	0.832302	0.805474	0.898568	0.852966	0.811994	0.813921	0.827812	0.84004	0.840542	0.682988	0.689747	0.701039
	dgk1-k1	yfr054c-n1	0.770721	0.82848	0.832762	0.94273	0.868664	0.915183	0.940257	0.937018	0.945978	0.918274	0.931174	0.958307
	dgk1-k1	yfr054c-n2	1.00976	1.04702	1.04114	1.03082	0.959492	1.00513	1.04637	1.07114	1.07501	0.991654	0.978744	1.00379
	dgk1-k2	yhr095w-n1	0.578863	0.801723	0.74904	0.855451	0.769473	0.812708	0.896245	0.880657	0.87949	0.838565	0.874853	0.84626
	dgk1-k2	yhr095w-n2	0.604368	0.730191	0.774287	0.918888	0.835869	0.891282	0.963418	0.921786	0.934203	0.845858	0.921216	0.871755
	dgk1-k2	yfr054c-n1	0.767425	0.820675	0.853762	0.844426	0.733448	0.810851	0.866046	0.838709	0.853862	0.815216	0.841498	0.810915
	dgk1-k2	yfr054c-n2	1.01361	1.06373	1.05204	1.028	0.943988	0.996065	1.08655	1.07086	1.07485	0.97334	1.0032	0.966085
	yhr095w-k1	dgk1-n1	0.972873	1.01681	1.00057	1.0362	0.957228	1.0041	1.05409	1.0284	1.04184	0.989012	0.918834	0.938669
	yhr095w-k1	dgk1-n2	0.960455	1.01147	0.989249	1.03247	0.957941	1.00222	1.05343	1.03536	1.0448	0.922541	0.925512	0.935316
	yhr095w-k2	dgk1-n1	0.982546	1.02799	1.01102	1.03349	0.957058	1.0022	1.05554	1.05552	1.0612	0.926251	0.947027	0.952268
	yhr095w-k2	dgk1-n2	0.98918	1.03359	1.01684	1.03256	0.95214	1.00383	1.06277	1.06111	1.06753	0.935349	0.932684	0.944042
PHO23Δ	yfr054c-k1	pho23-n1	0.966168	1.02118	1.00088	0.953946	0.86974	0.917195	0.719814	0.719688	0.711845	0.848795	0.867515	0.851049
	yfr054c-k1	pho23-n2	0.991967	1.00639	1.00385	1.0613	0.966425	1.01548	0.932318	0.941963	0.949374	0.928828	0.947319	0.951009
	yfr054c-k2	pho23-n1	1.0299	1.05546	1.0537	0.96083	0.90045	0.936689	0.762245	0.756636	0.768324	0.949041	0.956316	0.9571
	yfr054c-k2	pho23-n2	1.02577	1.0618	1.05359	0.969519	0.891333	0.943184	0.755255	0.777795	0.781267	0.928694	0.858624	0.955251
	yhr095w-k1	pho23-n1	0.990145	1.03191	1.03071	0.95411	0.892075	0.929702	0.801057	0.806714	0.807493	0.896345	0.924342	0.898286
	yhr095w-k1	pho23-n2	0.991617	1.02212	1.03047	0.976608	0.898035	0.940346	0.786045	0.781463	0.776398	0.930569	0.934311	0.949943
	yhr095w-k2	pho23-n1	1.0006	1.03059	1.03597	0.965182	0.903376	0.945071	0.757334	0.77624	0.779229	0.916574	0.923959	0.924125
	yhr095w-k2	pho23-n2	1.00213	1.03966	1.04192	0.973455	0.895033	0.940555	0.750084	0.776721	0.770659	0.9395	0.942089	0.939624
	PHO23-k1	yhr095w-n1	1.032	1.06886	1.09284	1.07059	0.956434	1.01036	0.99441	0.989512	0.982492	0.888754	0.896562	0.905789
	PHO23-k1	yhr095w-n2	1.06445	1.0976	1.1313	1.08804	0.982642	1.02989	1.01801	1.01307	1.00742	0.889893	0.893066	0.904529
	PHO23-k1	yfr054c-n1	1.00899	1.05758	1.06811	0.988528	0.889682	0.943433	0.788829	0.813836	0.791238	0.895403	0.896158	0.908947
	PHO23-k1	yfr054c-n2	1.08397	1.10872	1.14844	1.08693	0.991863	1.03649	1.00669	1.03375	1.02706	0.899694	0.918467	0.921188
	PHO23-k2	yhr095w-n1	1.10091	1.1271	1.15825	1.08337	0.986106	1.02894	1.01805	1.00325	1.00262	0.93063	0.929984	0.940671
	PHO23-k2	yhr095w-n2	1.06931	1.10231	1.12548	1.08381	0.984825	1.03207	1.02625	1.00551	1.00351	0.908095	0.910323	0.902077
	PHO23-k2	yfr054c-n1	1.02189	1.07217	1.10606	0.80975	0.711181	0.775458	0.943966	0.92031	0.917474	0.929717	0.924547	0.928579
	PHO23-k2	yfr054c-n2	1.0958	1.11919	1.14973	1.07833	0.992143	1.04013	1.046	1.03953	1.03329	0.888864	0.917618	0.903918
ARP6Δ	arp6-k1	yhr095w-n1	0.980673	1.02933	1.02714	0.736211	0.632699	0.681672	0.879616	0.879855	0.881525	0.837249	0.834368	0.860526
	arp6-k1	yhr095w-n2	1.028	1.06331	1.05503	0.930484	0.834774	0.877116	1.04772	1.05282	1.05752	0.983323	1.00893	0.987455
	arp6-k1	yfr054c-n1	0.943608	0.986317	0.975188	0.8545	0.76849	0.811714	0.945917	0.931109	0.933431	0.769819	0.792843	0.777508
	arp6-k1	yfr054c-n2	0.978483	1.01633	1.0135	0.838684	0.736912	0.792664	1.01979	1.01671	1.01943	0.870913	0.790434	0.882106
	yfr054c-k1	arp6-n1	0.977868	1.02617	1.03079	1.02146	0.927417	0.986372	1.05893	1.04649	1.04216	0.896596	0.897619	0.906633
	yfr054c-k1	arp6-n2	1.02859	1.06758	1.05736	0.94015	0.850323	0.890002	1.04007	1.02172	1.03338	0.946777	0.929605	0.945423
	yfr054c-k2	arp6-n1	1.00596	1.05583	1.04599	1.00949	0.936221	0.9732	1.04128	1.04389	1.04464	0.903429	0.89875	0.896229
	yfr054c-k2	arp6-n2	1.06357	1.08	1.10311	0.902486	0.856148	0.872947	1.02368	1.02895	1.03944	0.905756	0.889409	0.895161
	arp6-k2	yhr095w-n1	0.981325	1.01369	1.00168	0.690327	0.579844	0.620175	0.834753	0.811106	0.841897	0.84275	0.863011	0.857194
	arp6-k2	yhr095w-n2	1.02392	1.05007	1.0703	0.867676	0.753436	0.8097	0.979265	0.96017	0.978024	0.904694	0.943353	0.911401
	yhr095w-k1	arp6-n1	0.945895	0.982966	1.00045	1.01012	0.946893	0.989404	1.06484	1.05923	1.04689	0.872144	0.898059	0.866541
	yhr095w-k1	arp6-n2	1.00664	1.01739	1.03163	0.860001	0.874474	0.873678	1.04795	1.02917	1.03456	0.915203	0.93763	0.916911
	yhr095w-k2	arp6-n1	0.987223	1.02806	1.04404	0.944501	0.858694	0.894771	1.07803	1.08085	1.06804	0.918168	0.951206	0.918799
	yhr095w-k2	arp6-n2	1.02887	1.03811	1.05595	0.875988	0.857939	0.867086	1.04109	1.02757	1.03292	0.912496	0.928643	0.902538
DEP1Δ	yfr054c-k1	dep1-n1	0.920166	0.938341	0.959131	1.0315	0.935218	0.985678	0.914811	0.906063	0.918942	0.909025	0.906751	0.922833
	yfr054c-k1	dep1-n2	1.14964	1.18666	1.21449	1.10079	0.975405	1.02045	0.92395	0.9381	0.909514	0.927881	0.91171	0.925657
	yfr054c-k2	dep1-n1	0.929161	0.943756	0.965519	1.02526	0.937887	0.986876	0.895279	0.915254	0.922916	0.83477	0.851438	0.830647
	yfr054c-k2	dep1-n2	0.969659	1.01834	1.03303	1.04134	0.947861	0.985131	0.963302	0.967511	0.971174	0.898434	0.886207	0.902522
	yhr095w-k1	dep1-n1	0.944291	0.966486	1.00546	1.02711	0.93629	0.976533	0.97342	0.951408	0.951033	0.910897	0.905455	0.913143
	yhr095w-k1	dep1-n2	0.842599	0.884345	0.913488	0.932665	0.842445	0.892041	0.78492	0.787241	0.768243	0.800786	0.817958	0.829058
	dep1-k1	yhr095w-n1	0.915154	0.957147	0.942381	0.845084	0.790549	0.819842	0.865829	0.872583	0.885734	0.913298	0.934942	0.912218
	dep1-k1	yhr095w-n2	1.00497	1.0532	1.06927	0.903144	0.828787	0.874447	0.916679	0.926392	0.943242	0.923249	0.923305	0.949608
	dep1-k1	yfr054c-n1	0.827146	0.872162	0.864101	0.892078	0.850457	0.874413	0.874824	0.858679	0.874255	0.85306	0.854088	0.857075
	dep1-k1	yfr054c-n2	0.882509	0.895831	0.948623	0.781419	0.724765	0.761945	0.855802	0.849516	0.876406	0.786759	0.764233	0.781481
	dep1-k2	yhr095w-n1	0.968362	0.985117	1.02357	1.03014	0.918098	0.964555	0.963673	0.928125	0.944213	0.927659	0.959956	0.931949
	dep1-k2	yhr095w-n2	0.974581	0.994347	1.02876	1.04012	0.933088	0.977962	0.986632	0.953602	0.967098	0.912553	0.909915	0.92934
	dep1-k2	yfr054c-n1	0.875285	0.893771	0.912829	0.914277	0.835171	0.88721	0.763452	0.74037	0.737655	0.82669	0.831956	0.837468
	dep1-k2	yfr054c-n2	0.977814	0.993549	1.03665	1.02862	0.942412	0.988388	0.962853	0.966316	0.969972	0.90359	0.893735	0.903004
	yhr095w-k2	dep1-n1	0.949709	0.970234	1.02262	1.03176	0.933466	0.975515	0.996056	0.988831	0.982947	0.94142	0.961636	0.948674
	yhr095w-k2	dep1-n2	0.965549	1.00185	1.02426	1.05262	0.967099	0.998348	0.978183	1.00104	0.988799	0.914807	0.897768	0.909837
SIN3Δ	yfr054c-k1	sin3-n1	0.644261	0.731517	0.765191	0.880236	0.765105	0.832498	0.676818	0.696437	0.819481	0.763649	0.778745	0.765655
	yfr054c-k1	sin3-n2	1.12939	1.15756	1.20088	1.01533	0.945306	0.956334	0.822995	0.858121	0.80041	0.794409	0.822701	0.788892
	yfr054c-k2	sin3-n1	0.916013	0.927851	0.957916	0.994681	0.890757	0.944915	0.895835	0.887656	0.899644	0.94375	0.955864	0.978247
	yfr054c-k2	sin3-n2	0.892878	0.905721	0.94418	0.996637	0.911923	0.930836	0.909907	0.900946	0.890624	0.962169	0.959931	0.991778
	sin3-k1	yhr095w-n1	0.901468	0.915332	0.948721	0.988313	0.872717	0.928125	0.890103	0.87385	0.875506	0.907768	0.914787	0.909781
	sin3-k1	yhr095w-n2	0.768114	0.812921	0.816749	0.89976	0.791795	0.853291	0.750397	0.736583	0.729044	0.802782	0.808862	0.810446
	sin3-k1	yfr054c-n1	0.774282	0.787503	0.821101	0.891718	0.789683	0.855024	0.720083	0.718285	0.722311	0.852212	0.850173	0.830053
	sin3-k1	yfr054c-n2	0.736773	0.749673	0.808749	0.873818	0.775992	0.838921	0.725755	0.72509	0.737193	0.798385	0.825652	0.79074
	yhr095w-k1	sin3-n1	0.782931	0.806362	0.82808	0.875438	0.788472	0.840795	0.758598	0.750109	0.749668	0.843502	0.843547	0.830206
	yhr095w-k1	sin3-n2	0.878422	0.897051	0.932767	0.994008	0.930854	0.939896	0.942707	0.9287	0.919694	0.887984	0.883593	0.88791
	sin3-k2	yhr095w-n1	0.809933	0.845402	0.88078	0.946472	0.849977	0.884646	0.795103	0.797033	0.803403	0.813673	0.809616	0.822629
	sin3-k2	yhr095w-n2	0.85851	0.885757	0.923825	0.985739	0.888249	0.932869	0.856277	0.84502	0.852677	0.872729	0.873222	0.894361
	sin3-k2	yfr054c-n1	0.874802	0.908768	0.95864	0.976398	0.883083	0.931767	0.888427	0.891413	0.896725	0.90638	0.92377	0.904158
	sin3-k2	yfr054c-n2	0.7531	0.75817	0.83	0.890744	0.808827	0.859511	0.698392	0.729058	0.73535	0.815585	0.86068	0.824156
	yhr095w-k2	sin3-n1	0.897554	0.914112	0.962345	0.993672	0.899962	0.947917	0.922475	0.915897	0.914371	0.932024	0.944434	0.924425
	yhr095w-k2	sin3-n2	0.763081	0.758114	0.814235	0.89476	0.812987	0.854326	0.764677	0.767364	0.736793	0.826034	0.825429	0.835882
SAP30Δ	yfr054c-k1	sap30-n1	0.924325	0.955665	0.967596	1.06214	0.954608	1.00376	0.948036	0.935971	0.923779	0.908748	0.927435	0.911177
	yfr054c-k1	sap30-n2	1.07201	1.08552	1.11749	1.04931	0.971707	0.999975	0.983149	0.954037	0.971066	0.894811	0.927403	0.906658
	yfr054c-k2	sap30-n1	1.05844	1.08629	1.10674	1.07719	0.978943	1.02306	0.996732	0.997839	0.996392	0.968631	0.964614	0.982548
	yfr054c-k2	sap30-n2	1.08115	1.10447	1.13102	1.04648	0.963176	0.996059	0.989821	0.963598	0.973598	0.906388	0.935694	0.913232
	yhr095w-k1	sap30-n1	1.01213	1.03845	1.08422	1.05754	0.961531	1.00076	1.02264	1.00549	0.997512	0.915873	0.911962	0.922156
	yhr095w-k1	sap30-n2	1.03314	1.07348	1.05491	1.01712	1.0022	1.00974	0.960905	0.957787	0.972598	0.933864	0.919426	0.90985
	sap30-k1	yhr095w-n1	0.969075	0.991715	1.02378	1.0122	0.908913	0.955902	0.944251	0.921982	0.91866	0.881146	0.902852	0.907552
	sap30-k1	yhr095w-n2	0.962709	0.988712	1.00724	0.957988	0.862006	0.919484	0.785837	0.771523	0.767794	0.956382	0.902563	0.920277
	sap30-k1	yfr054c-n1	0.954047	0.988311	1.00605	0.95533	0.865585	0.922099	0.797792	0.764355	0.771825	0.865937	0.865554	0.880465
	sap30-k1	yfr054c-n2	1.05944	1.07821	1.12465	1.04141	0.951496	1.00162	0.995523	0.990876	0.988434	0.834665	0.825132	0.833541
	yhr095w-k2	sap30-n1	1.01905	1.04171	1.08704	1.06906	0.969499	1.01036	1.0083	1.00134	0.991304	0.955245	0.96346	0.967997
	yhr095w-k2	sap30-n2	1.04302	1.06323	1.09989	1.03587	0.974921	0.997424	0.975673	0.979605	0.973164	0.958612	0.971146	0.943134
RPD3Δ	yfr054c-k1	rpd3-n1	0.80037	0.861365	0.90531	0.898692	0.788208	0.865005	0.649579	0.689599	0.681659	0.704225	0.726784	0.7416
	yfr054c-k1	rpd3-n2	0.894253	0.929314	0.959748	0.938706	0.821077	0.883898	0.776218	0.744907	0.755039	0.815334	0.82093	0.81605
	yfr054c-k2	rpd3-n1	0.8714	0.865716	0.915518	0.903478	0.824774	0.873226	0.73851	0.723151	0.737562	0.814277	0.823208	0.810212
	rpd3-k1	yhr095w-n1	0.96851	1.00998	1.05604	0.970997	0.865882	0.923666	0.907072	0.896114	0.891003	0.905745	0.898551	0.891853
	rpd3-k1	yhr095w-n2	0.970378	1.01718	1.05358	0.989279	0.876847	0.934193	0.919744	0.906468	0.904419	0.874939	0.887457	0.905104
	rpd3-k1	yfr054c-n1	0.965828	1.01047	1.04368	0.984378	0.879443	0.930638	0.911993	0.910052	0.907034	0.807623	0.80407	0.80025
	rpd3-k1	yfr054c-n2	0.963374	1.01783	1.05093	0.991091	0.885256	0.941248	0.886057	0.912493	0.910568	0.839672	0.842075	0.824634
	yhr095w-k1	rpd3-n1	0.858959	0.872175	0.919045	0.907606	0.823298	0.859769	0.792516	0.762112	0.760416	0.861449	0.850901	0.862069
	yhr095w-k1	rpd3-n2	0.975479	0.980032	1.04217	0.963224	0.942817	0.947198	0.905775	0.892679	0.888902	0.942395	0.940386	0.944214
	rpd3-k2	yhr095w-n1	0.962114	0.9853	1.02137	1.00701	0.894664	0.950274	0.912176	0.882638	0.886399	0.892269	0.891361	0.939304
	rpd3-k2	yhr095w-n2	0.878184	0.89183	0.937752	0.923555	0.822014	0.892373	0.781815	0.756831	0.77479	0.850467	0.84844	0.87296
	rpd3-k2	yfr054c-n1	0.970582	1.00726	1.04854	1.00283	0.908711	0.952816	0.913159	0.905889	0.909262	0.882407	0.885981	0.925001
	rpd3-k2	yfr054c-n2	0.950248	0.985526	1.02806	1.00586	0.904341	0.95625	0.900351	0.910219	0.915446	0.879206	0.88776	0.882629
	yhr095w-k2	rpd3-n1	0.839998	0.877185	0.891014	0.901451	0.843931	0.883021	0.754375	0.745121	0.74687	0.906492	0.880062	0.883063
	yhr095w-k2	rpd3-n2	0.965257	0.978757	1.04592	0.977131	0.932418	0.955013	0.921819	0.902541	0.904442	0.928616	0.932166	0.930312
SDS3Δ	yfr054c-k1	sds3-n1	0.999053	1.03194	1.06286	1.05471	0.94932	0.998207	0.998408	0.990087	0.982052	0.884461	0.911718	0.885961
	yfr054c-k1	sds3-n2	1.00564	1.0328	1.06966	1.05676	0.952236	1.00156	0.996761	0.987474	0.991873	0.916557	0.93902	0.961144
	yfr054c-k2	sds3-n2	1.03432	1.07576	1.09764	0.84411	0.799023	0.817081	0.675302	0.826389	0.703044	0.758006	0.769592	0.774363
	sds3-k1	yhr095w-n1	0.763359	0.810668	0.813564	0.851286	0.765084	0.826141	0.777899	0.796808	0.795485	0.721831	0.743674	0.732675
	sds3-k1	yhr095w-n2	0.91543	0.992353	0.991424	0.961825	0.880465	0.922829	1.0104	1.0118	1.01121	0.996953	1.01203	1.01491
	sds3-k1	yfr054c-n1	0.680827	0.726322	0.734917	0.831212	0.78005	0.802919	0.781827	0.786921	0.785173	0.899685	0.910967	0.903036
	sds3-k1	yfr054c-n2	1.04724	1.0656	1.10904	1.03779	0.963968	0.987724	0.9354	0.970784	0.965681	0.952941	0.96251	0.981572
	sds3-k2	yhr095w-n1	0.963928	0.9407	0.992459	0.896111	0.917782	0.899466	0.852743	0.83676	0.862233	0.874108	0.879242	0.892829
	sds3-k2	yhr095w-n2	0.996014	0.976241	1.03175	0.97145	0.973217	0.970642	0.939183	0.922546	0.945694	0.920096	0.913579	0.944772
	sds3-k2	yfr054c-n1	0.936295	0.900076	0.955881	0.807253	0.873428	0.860386	0.810341	0.79657	0.813112	0.828922	0.844251	0.765394
	sds3-k2	yfr054c-n2	0.994572	0.967635	1.0249	0.900216	0.962321	0.943228	0.894246	0.892901	0.919919	0.907169	0.908532	0.916918
	yhr095w-k1	sds3-n1	0.880962	0.880676	0.922405	0.907196	0.849449	0.882636	0.785367	0.778882	0.785522	0.822594	0.819307	0.834698
	yhr095w-k1	sds3-n2	0.997853	1.01632	1.04106	1.02898	0.969628	0.995291	1.01274	1.00759	0.998998	0.91959	0.928874	0.942313
	yhr095w-k2	sds3-n1	0.872394	0.892961	0.93877	0.914305	0.856518	0.897739	0.766367	0.771076	0.757273	0.842588	0.849979	0.852632
	yhr095w-k2	sds3-n2	0.983891	1.03129	1.04176	0.846111	0.804766	0.838938	0.774758	0.828408	0.769049	0.792969	0.796236	0.816397
SNT1Δ	yfr054c-k1	snt1-n1	1.10071	1.1307	1.12833	1.08213	1.03011	1.08303	1.06183	1.04918	1.06896	0.967648	0.973124	0.969412
	yfr054c-k1	snt1-n2	1.08221	1.12192	1.12906	1.08936	1.00519	1.05744	1.08726	1.05439	1.06223	0.964251	0.963479	0.978794
	yfr054c-k2	snt1-n1	1.24091	1.2708	1.27577	1.04631	0.96676	1.0073	1.01658	1.02564	1.03069	0.980703	0.996664	1.01041
	yfr054c-k2	snt1-n2	1.18126	1.21635	1.21966	1.0597	0.977682	1.02093	1.06305	1.04305	1.05166	0.988163	0.948267	0.990895
	snt1-k1	yhr095w-n1	1.14737	1.20115	1.20654	1.04748	0.941088	0.999977	1.08832	1.07262	1.07712	0.982036	0.981981	1.02028
	snt1-k1	yhr095w-n2	NA	NA	NA	0.944902	0.840247	0.905991	0.895879	0.897583	0.904502	0.916987	0.917367	0.925543
	snt1-k1	yfr054c-n1	0.738255	0.75902	0.789929	0.940206	0.856316	0.897727	0.925804	0.935147	0.938755	0.908429	0.903447	0.902867
	snt1-k1	yfr054c-n2	0.755873	0.771254	0.774796	0.945332	0.867369	0.906042	0.898584	0.937615	0.942639	0.914579	0.889239	0.915219
	snt1-k2	yhr095w-n1	0.980935	1.03433	1.04034	0.728863	0.662206	0.708918	0.78802	0.751021	0.75663	0.919912	0.93071	0.928134
	snt1-k2	yhr095w-n2	1.00138	1.05448	1.06955	0.944167	0.848449	0.902643	0.997647	0.967074	0.981789	0.8718	0.882256	0.90541
	snt1-k2	yfr054c-n1	0.985689	1.04593	1.04786	0.948297	0.869215	0.91381	0.960671	0.95843	0.981571	0.893857	0.888184	0.899959
	snt1-k2	yfr054c-n2	0.613204	0.789713	0.798913	0.917871	0.833284	0.883474	0.876382	0.917281	0.931833	0.891635	0.903951	0.914906
	yhr095w-k1	snt1-n1	1.15844	1.17871	1.20154	1.04503	0.988371	1.02617	1.05361	1.0357	1.04293	0.995743	0.979832	0.985614
	yhr095w-k1	snt1-n2	1.24836	1.26957	1.30434	1.01579	0.953968	0.985896	1.06052	1.06311	1.04507	0.979006	0.968415	1.01431
	yhr095w-k2	snt1-n1	1.15751	1.18626	1.20441	1.06139	0.992233	1.0318	1.06561	1.05243	1.05376	0.983977	1.0459	0.978461
	yhr095w-k2	snt1-n2	1.25483	1.28107	1.31734	1.03382	0.966188	1.00343	1.07071	1.09076	1.05961	0.971984	0.994668	0.96106
ARP6Δ RPD3Δ	rpd3-k1	arp6-n1	0.420021	0.369026	0.589959	0.576483	0.368836	0.518265	0.605521	0.670575	0.618171	0.343527	0.349065	0.367468
	rpd3-k1	arp6-n2	0.648023	0.478483	0.718673	0.67759	0.471244	0.556292	0.449248	0.63579	0.660138	0.592626	0.59672	0.589038
	rpd3-k2	arp6-n1	0.449586	0.582914	0.673419	0.684164	0.619931	0.67773	0.568932	0.569664	0.63878	0.398637	0.385471	0.454062
	rpd3-k2	arp6-n2	0.686612	0.671029	0.801441	0.771166	0.697159	0.755916	0.604783	0.596804	0.555478	0.349961	0.362704	0.391605
ARP6Δ SIN3Δ	arp6-k1	sin3-n1	0.405297	0.419471	0.590526	0.630744	0.566487	0.634835	0.307227	0.308792	0.544605	0.417151	0.43257	0.463332
	arp6-k1	sin3-n2	0.446842	0.601093	0.669953	0.72305	0.65784	0.623706	0.468995	0.397409	0.568619	0.666215	0.683193	0.635892
	sin3-k1	arp6-n1	0.328497	0.471882	0.577218	0.721264	0.58309	0.614093	0.569882	0.569241	0.624331	0.450841	0.45149	0.454068
	sin3-k2	arp6-n1	0.441836	0.370044	0.608988	0.632957	0.631682	0.626476	0.615226	0.605962	0.587744	0.379762	0.361467	0.410852
	sin3-k2	arp6-n2	0.568481	0.364052	0.564638	0.640207	0.628588	0.64306	0.619425	0.579423	0.58387	0.390921	0.345568	0.387127
	sin3-k1	arp6-n2	0.883879	0.834311	0.922778	0.587413	0.445913	0.493956	0.613149	0.630081	0.639692	0.304117	0.322361	0.341124
ARP6Δ SAP30Δ	arp6-k2	sap30-n1	1.18216	1.21622	1.25509	0.867456	0.728066	0.784837	1.03717	1.01512	1.01073	1.01216	1.03629	1.02963
	arp6-k2	sap30-n2	0.630192	0.560197	0.748347	0.64793	0.557259	0.576846	0.599928	0.54693	0.602051	0.436423	0.438759	0.454233
	arp6-k1	sap30-n1	0.349999	0.609234	0.697356	0.622232	0.565865	0.623169	0.629533	0.674176	0.592938	0.424525	0.427593	0.436039
	arp6-k1	sap30-n2	0.848298	0.911966	0.917033	0.695114	0.626821	0.669174	0.72869	0.681006	0.668003	0.515575	0.51414	0.509327
	sap30-k1	arp6-n1	0.775532	0.835123	0.889646	0.750694	0.665001	0.704384	0.614519	0.5793	0.607915	0.544565	0.553947	0.585674
	sap30-k1	arp6-n2	0.774733	0.791791	0.841438	0.744997	0.706078	0.729147	0.568912	0.546215	0.537387	0.608144	0.590968	0.644135
ARP6Δ PHO23Δ	arp6-k2	pho23-n1	0.843507	0.84367	0.884415	0.799586	0.65146	0.694686	0.691609	0.640571	0.645184	0.512096	0.51755	0.525026
	arp6-k1	pho23-n1	0.740519	0.73831	0.792016	0.755874	0.67218	0.714882	0.613575	0.585322	0.582351	0.538077	0.544787	0.542982
	arp6-k1	pho23-n2	0.731292	0.802335	0.822693	0.716399	0.61735	0.653403	0.63386	0.57583	0.604484	0.54301	0.543908	0.562717
	PHO23-k1	arp6-n1	0.623514	0.740869	0.718651	0.693519	0.637662	0.697668	0.680682	0.658066	0.67126	0.521427	0.542571	0.537147
	PHO23-k1	arp6-n2	0.874283	0.871717	0.95526	0.709299	0.619783	0.644615	0.586177	0.555895	0.581204	0.664759	0.692463	0.683942
	PHO23-k2	arp6-n1	1.1927	1.24787	1.26441	1.00896	0.91349	0.956659	1.08266	1.09141	1.04503	0.902827	0.903548	0.922018
	PHO23-k2	arp6-n2	1.28975	1.29737	1.33532	0.927535	0.822073	0.869601	1.15318	1.1168	1.11961	1.04672	1.06587	1.06049
SNT1Δ RPD3Δ	rpd3-k2	snt1-n1	0.703881	0.763156	0.770132	0.849492	0.740486	0.781018	0.612826	0.573598	0.607465	0.694486	0.696556	0.688207
	rpd3-k2	snt1-n2	0.683373	0.738826	0.788046	0.84444	0.723354	0.777998	0.632481	0.594063	0.608441	0.697744	0.696028	0.714618
	rpd3-k1	snt1-n1	0.881914	0.909054	0.954828	0.915241	0.799779	0.826045	0.738706	0.66931	0.688629	0.749295	0.748877	0.762908
	rpd3-k1	snt1-n2	0.849949	0.898065	0.940904	0.912972	0.804529	0.845502	0.723647	0.694878	0.659224	0.71626	0.760607	0.751617
	snt1-k1	rpd3-n2	0.768698	0.836516	0.890993	0.915636	0.799535	0.827436	0.715256	0.680524	0.677989	0.730495	0.730586	0.734997
	snt1-k1	rpd3-n1	0.636315	0.693064	0.731889	0.84762	0.744566	0.790696	0.639074	0.592777	0.584885	0.69842	0.711007	0.717958
	snt1-k2	rpd3-n2	0.878093	0.888488	0.949765	0.929882	0.816937	0.84975	0.761249	0.702056	0.685418	0.775946	0.764824	0.779943
	snt1-k2	rpd3-n1	0.820527	0.875315	0.91028	0.930183	0.806771	0.835696	0.735595	0.668346	0.689354	0.742036	0.74157	0.687839
SNT1Δ SIN3Δ	sin3-k1	snt1-n2	1.22929	1.25498	1.29158	0.645052	0.500208	0.595943	1.08635	1.05311	1.04574	0.91947	0.914654	0.920834
	sin3-k2	snt1-n1	0.824677	0.856755	0.894613	0.865103	0.75603	0.791464	0.660902	0.619182	0.624829	0.736381	0.743101	0.761262
	sin3-k2	snt1-n2	0.826608	0.848372	0.923817	0.868514	0.777767	0.813007	0.562114	0.570467	0.538978	0.707483	0.705534	0.715361
	sin3-k1	snt1-n1	0.823434	0.856412	0.8893	0.895235	0.787971	0.808605	0.69616	0.632228	0.655181	0.755723	0.762282	0.77701
	snt1-k2	sin3-n1	0.596897	0.64359	0.675565	0.735193	0.65019	0.716262	0.711209	0.655164	0.643263	0.709194	0.643927	0.71652
	snt1-k2	sin3-n2	0.592035	0.673374	0.784498	0.825933	0.724366	0.748049	0.631778	0.566348	0.574932	0.710024	0.705983	0.724353
	snt1-k1	sin3-n2	0.646746	0.839006	0.61631	0.896382	0.862869	0.829943	0.610894	0.581569	0.601236	0.594772	0.589449	0.608255
	snt1-k1	sin3-n1	0.758032	0.821988	0.858425	0.926395	0.773431	0.829748	0.73462	0.702466	0.678221	0.71141	0.713038	0.715856
SNT1Δ ARP6Δ	arp6-k2	snt1-n2	0.893898	0.966609	0.965191	0.740595	0.623861	0.668377	0.749196	0.675679	0.6878	0.517134	0.522491	0.51482
	arp6-k2	snt1-n1	0.914562	0.970414	0.954833	0.783676	0.662682	0.717051	0.798539	0.747387	0.77932	0.757514	0.789583	0.779992
	arp6-k1	snt1-n1	0.953598	1.00581	1.02501	0.815119	0.687916	0.753887	0.892514	0.845104	0.845125	0.861038	0.900911	0.885148
	arp6-k1	snt1-n2	1.00194	1.038	1.06996	0.765881	0.641797	0.702393	0.886655	0.849067	0.844905	0.794185	0.836176	0.827934
	snt1-k1	arp6-n1	0.765537	0.868453	0.891911	0.925768	0.802685	0.868526	0.976142	0.937863	0.927407	0.826942	0.824833	0.832116
	snt1-k1	arp6-n2	0.976371	1.02619	1.02935	0.813352	0.70304	0.746003	0.933888	0.880817	0.88511	0.843608	0.850675	0.849595
	snt1-k2	arp6-n1	0.87904	0.937218	0.894673	0.950587	0.846985	0.906611	1.0896	1.02968	1.04211	0.746933	0.760182	0.764427
	snt1-k2	arp6-n2	1.078	1.11708	1.15318	0.868377	0.799962	0.834868	1.08549	1.04157	1.05873	0.969379	0.97573	0.951055
SNT1Δ DEP1Δ	snt1-k1	dep1-n1	0.850283	0.893063	0.931184	1.02872	0.946554	0.991386	0.860908	0.824213	0.836983	0.894192	0.899745	0.897944
	snt1-k2	dep1-n1	0.946061	0.979633	1.01215	0.927209	0.830345	0.86931	0.748022	0.700489	0.706627	0.620258	0.612412	0.631032
	snt1-k2	dep1-n2	0.935179	0.97285	1.00733	0.964326	0.837399	0.87824	0.779126	0.729313	0.709723	0.683109	0.700918	0.702518
	snt1-k1	dep1-n2	0.796389	0.827511	0.864533	0.816147	0.718448	0.773932	0.63583	0.606077	0.569362	0.568519	0.569856	0.58997
	dep1-k2	snt1-n1	0.916161	0.946336	0.974279	0.889449	0.829053	0.859977	0.714435	0.641247	0.67217	0.656625	0.668594	0.665066
	dep1-k2	snt1-n2	0.949071	0.979605	1.01007	0.923205	0.843138	0.86134	0.759783	0.688572	0.70126	0.695392	0.702835	0.683305
	dep1-k1	snt1-n1	1.01105	1.03865	1.07174	0.894995	0.852349	0.869862	0.732358	0.70778	0.712196	0.719742	0.726434	0.705762
	dep1-k1	snt1-n2	1.03272	1.06131	1.09257	0.920393	0.856306	0.883892	0.748261	0.723653	0.697974	0.669803	0.669121	0.693266
SAP30Δ SNT1Δ	snt1-k2	sap30-n1	1.02174	1.06144	1.10667	1.0076	0.886342	0.934248	0.782113	0.770016	0.733219	0.748018	0.78122	0.771079
	snt1-k2	sap30-n2	1.03213	1.06633	1.10194	0.974572	0.890682	0.917888	0.755911	0.715566	0.709935	0.699547	0.73157	0.708928
	snt1-k1	sap30-n1	0.996893	1.05012	1.0794	1.00723	0.880025	0.930049	0.782364	0.778288	0.732342	0.778664	0.797959	0.790678
	snt1-k1	sap30-n2	1.01495	1.05768	1.07557	0.973595	0.893156	0.919684	0.768273	0.760236	0.734671	0.759191	0.782887	0.768272
	sap30-k1	snt1-n1	1.04751	1.07503	1.11612	0.979149	0.902803	0.930563	0.78561	0.77868	0.742516	0.856742	0.852747	0.835666
	sap30-k1	snt1-n2	1.06418	1.0979	1.13827	0.990339	0.897065	0.9429	0.810343	0.800478	0.765311	0.829938	0.844828	0.828785
SDS3Δ PHO23Δ	sds3-k1	pho23-n2	0.841909	0.888949	0.881573	0.852687	0.727886	0.780593	0.645499	0.616285	0.5662	0.732781	0.732946	0.741769
	sds3-k1	pho23-n1	0.817017	0.881836	0.897553	0.789569	0.649338	0.722939	0.853999	0.815648	0.831992	0.821154	0.832671	0.851529
	sds3-k2	pho23-n1	0.970647	0.955759	1.01691	0.949704	0.964965	0.957001	0.971348	0.913229	0.933524	0.91165	0.944033	0.916542
	sds3-k2	pho23-n2	1.00182	0.98801	1.04722	0.953907	0.949699	0.953428	0.974255	0.912778	0.931025	0.826517	0.895396	0.91474
	PHO23-k1	sds3-n1	0.939722	0.975571	1.02614	1.04543	0.924643	0.978061	1.0258	0.98978	0.980506	0.900491	0.903367	0.90785
	PHO23-k2	sds3-n1	0.983163	1.0134	1.05154	1.05605	0.95685	0.99821	1.03222	0.999353	0.992757	0.955925	0.954514	0.977306
	PHO23-k1	sds3-n2	0.940508	0.993888	1.00577	1.06465	0.95222	0.994281	1.0235	1.0001	0.99145	0.914293	0.914645	0.882319
	PHO23-k2	sds3-n2	0.978843	1.02047	1.04621	0.844685	0.785061	0.811866	0.709766	0.771291	0.651593	0.773582	0.78131	0.782946
DEP1Δ PHO23Δ	dep1-k1	pho23-n1	0.965653	1.0061	1.00086	0.917149	0.85435	0.890262	0.684008	0.649393	0.653952	0.866535	0.883489	0.896078
	dep1-k2	pho23-n2	0.939213	0.96949	1.01347	1.03608	0.921841	0.966074	1.00115	0.949976	0.961569	0.958804	0.99331	0.963175
	dep1-k1	pho23-n2	0.818081	0.875465	0.891025	0.801275	0.718571	0.780556	0.865239	0.819843	0.84177	0.774224	0.792566	0.807221
	dep1-k2	pho23-n1	0.854419	0.866504	0.877094	0.907174	0.828012	0.8792	0.782469	0.724552	0.733292	0.851929	0.851701	0.874838
	PHO23-k1	dep1-n1	0.867559	0.905585	0.942635	1.05137	0.922554	0.980718	0.965495	0.926614	0.927216	0.862806	0.853781	0.860066
	PHO23-k2	dep1-n2	0.927083	0.969319	1.01182	1.04753	0.927547	0.970446	1.01502	0.982425	0.972943	0.908956	0.935992	0.926347
	PHO23-k2	dep1-n1	0.980947	1.01133	1.05124	1.04484	0.943215	0.987703	1.02269	0.984344	0.985476	0.890044	0.904601	0.905369
	PHO23-k1	dep1-n2	0.969116	1.00449	1.03727	1.07426	0.946541	1.00106	1.03255	1.01721	1.00237	0.940957	0.956054	0.978149
SIN3Δ PHO23Δ	sin3-k1	pho23-n1	0.881568	0.90871	0.963444	0.98792	0.875946	0.924667	0.929756	0.881207	0.891506	0.896598	0.936529	0.941588
	sin3-k2	pho23-n1	0.870222	0.896863	0.935721	0.987589	0.88622	0.926182	0.9368	0.883124	0.891651	0.911258	0.917809	0.909983
	sin3-k1	pho23-n2	0.756543	0.738996	0.800067	0.914363	0.784467	0.849563	0.738563	0.705594	0.713324	0.809308	0.821678	0.842071
	sin3-k2	pho23-n2	0.72575	0.770425	0.809212	0.904658	0.796788	0.855156	0.76041	0.728669	0.735588	0.90895	0.861653	0.869685
	PHO23-k2	sin3-n2	0.874667	0.905768	0.953472	1.01311	0.904145	0.93287	0.977425	0.926466	0.918462	0.872903	0.907055	0.883466
	PHO23-k2	sin3-n1	0.892105	0.91305	0.968025	1.01147	0.885848	0.936858	0.954323	0.913415	0.910151	0.896372	0.920501	0.898697
	PHO23-k1	sin3-n1	0.744461	0.780877	0.80301	0.921959	0.771032	0.848318	0.778254	0.734617	0.722735	0.856006	0.859925	0.86349
	PHO23-k1	sin3-n2	0.743813	0.785716	0.802345	0.919094	0.786571	0.832162	0.767939	0.736139	0.731035	0.812071	0.838811	0.824042
RPD3Δ PHO23Δ	rpd3-k2	pho23-n1	0.848674	0.86101	0.890347	0.925854	0.802489	0.868219	0.773084	0.717937	0.732426	0.805902	0.817802	0.813755
	rpd3-k2	pho23-n2	0.829672	0.87752	0.891372	0.937502	0.8067	0.88075	0.783707	0.749741	0.752384	0.806926	0.815254	0.828625
	rpd3-k1	pho23-n2	0.832373	0.846118	0.884567	0.946869	0.81825	0.879899	0.78973	0.74218	0.748285	0.834733	0.83969	0.850018
	rpd3-k1	pho23-n1	0.964119	1.00004	1.04193	1.02513	0.905082	0.957402	0.966383	0.916819	0.917458	0.889584	0.867918	0.863576
	PHO23-k1	rpd3-n1	0.938699	0.982375	1.03379	1.03405	0.922883	0.95782	0.969877	0.917563	0.915593	0.943349	0.940557	0.949405
	PHO23-k2	rpd3-n1	0.932232	0.973488	1.02475	1.02682	0.907156	0.951397	0.971258	0.915192	0.922353	0.943207	0.932495	0.948516
	PHO23-k1	rpd3-n2	0.933472	0.962766	1.02696	1.02827	0.904957	0.957294	0.961955	0.919648	0.913514	0.905074	0.89605	0.929209
	PHO23-k2	rpd3-n2	0.86117	0.878334	0.951732	0.913728	0.81338	0.868942	0.791324	0.752601	0.754259	0.813158	0.823867	0.837392
SIN3Δ SAP30Δ	sin3-k2	sap30-n2	0.877718	0.90835	0.952031	0.971387	0.897718	0.924501	0.915968	0.880686	0.891278	0.830899	0.901342	0.942607
	sin3-k2	sap30-n1	0.765428	0.805179	0.818771	0.928363	0.839707	0.866132	0.916402	0.861699	0.869153	0.867735	0.863467	0.861009
	sin3-k1	sap30-n2	0.806096	0.807033	0.818732	0.8923	0.800921	0.855856	0.738054	0.706534	0.707497	0.81951	0.809863	0.823325
	sin3-k1	sap30-n1	0.739484	0.763319	0.786555	0.92445	0.783509	0.844546	0.770179	0.730461	0.73618	0.814288	0.797848	0.845359
	sap30-k1	sin3-n1	0.732231	0.773285	0.7796	0.915491	0.804661	0.866897	0.715248	0.653523	0.682666	0.850101	0.828805	0.827824
	sap30-k1	sin3-n2	0.730861	0.719473	0.782906	0.918755	0.801864	0.852832	0.796018	0.739233	0.742472	0.840424	0.841117	0.835383
SAP30Δ PHO23Δ	sap30-k1	pho23-n1	0.943581	0.978274	0.98942	0.958847	0.866884	0.919439	0.769444	0.739254	0.723382	0.888536	0.904163	0.880783
	sap30-k1	pho23-n2	0.934909	0.958085	0.968248	0.947307	0.848409	0.903076	0.800501	0.760265	0.753181	0.864819	0.871261	0.872371
	PHO23-k1	sap30-n1	1.01243	1.05336	1.09444	1.0795	0.953327	1.00405	1.02799	0.998851	0.985336	0.897316	0.910802	0.905736
	PHO23-k2	sap30-n1	1.02551	1.06234	1.10154	1.06556	0.956851	0.998918	1.03133	0.998457	0.986576	0.878783	0.900992	0.873875
	PHO23-k1	sap30-n2	0.991665	1.07658	0.985211	1.06112	0.990274	1.02265	0.959864	0.929917	0.950575	0.894513	0.928756	0.910318
	PHO23-k2	sap30-n2	1.03831	1.05576	1.09975	1.01937	0.975414	0.992178	1.00481	0.964815	0.973881	0.957818	0.967271	0.97421
SIN3Δ SDS3Δ	sin3-k2	sds3-n2	0.833822	0.862177	0.871026	0.752028	0.725101	0.728985	0.666059	0.622763	0.572961	0.787906	0.801482	0.784454
	sin3-k1	sds3-n2	0.774785	0.836797	0.815926	0.912094	0.795718	0.86372	0.751705	0.718373	0.727373	0.849921	0.842154	0.853769
	sin3-k2	sds3-n1	0.748423	0.775247	0.835085	0.894567	0.808623	0.845769	0.762174	0.704601	0.736151	0.866379	0.871991	0.865392
	sin3-k1	sds3-n1	0.781166	0.792174	0.784186	0.902686	0.779166	0.849047	0.751439	0.714033	0.70726	0.833166	0.82814	0.828371
	sds3-k2	sin3-n2	0.893614	0.873694	0.944082	0.871995	0.915783	0.876373	0.877575	0.823416	0.836286	0.899106	0.90913	0.902369
	sds3-k2	sin3-n1	0.709771	0.709403	0.748898	0.789818	0.801134	0.801723	0.705123	0.649503	0.696375	0.827648	0.845493	0.826623
	sds3-k1	sin3-n1	0.829962	0.869009	0.889183	0.792562	0.658006	0.722802	0.589974	0.565528	0.529865	0.679782	0.690988	0.68444
	sds3-k1	sin3-n2	0.899585	0.921537	0.938138	0.943488	0.830216	0.867595	0.735864	0.714478	0.655705	0.746437	0.772533	0.753115
SNT1Δ DGK1Δ	dgk1-k1	snt1-n1	1.14941	1.18631	1.18386	1.0305	0.924577	0.971302	1.03636	0.989186	1.00544	0.670839	0.671354	0.71712
	dgk1-k2	snt1-n1	1.12488	1.15882	1.17126	0.965079	0.884379	0.919105	0.974371	0.920383	0.935481	0.918884	0.913382	0.936698
	dgk1-k1	snt1-n2	1.13978	1.18601	1.18412	1.02984	0.931073	0.976293	1.06236	1.01109	1.01713	0.951632	1.00669	0.97237
	dgk1-k2	snt1-n2	1.14787	1.19836	1.20267	1.02109	0.922774	0.968785	1.05993	1.01032	1.01233	0.944832	0.981355	0.975932
	snt1-k2	dgk1-n2	0.859846	0.885871	0.937189	0.927614	0.826397	0.885214	1.03363	0.978066	1.00761	0.895972	0.894786	0.913328
	snt1-k1	dgk1-n1	0.609344	0.707386	0.700837	0.937398	0.831116	0.893728	0.975881	0.921221	0.932041	0.902708	0.89612	0.891265
	snt1-k2	dgk1-n1	0.670041	0.784766	0.735317	0.914504	0.805545	0.868293	0.963725	0.889813	0.933181	0.890361	0.910098	0.886439
	snt1-k1	dgk1-n2	0.645131	0.723929	0.703895	0.682136	0.578056	0.653013	0.960914	0.935005	0.94064	0.804293	0.785155	0.791127
RPD3Δ DEP1Δ	rpd3-k2	dep1-n1	0.831515	0.853097	0.916162	0.891525	0.770201	0.837441	0.673033	0.653042	0.659848	0.749309	0.753275	0.741029
	rpd3-k2	dep1-n2	0.863057	0.88225	0.922191	0.928981	0.816523	0.876493	0.802386	0.761942	0.761524	0.848406	0.87593	0.860788
	rpd3-k1	dep1-n2	0.95973	1.0115	1.05462	0.999949	0.870144	0.934761	0.962017	0.920317	0.909521	0.872863	0.890451	0.865106
	rpd3-k1	dep1-n1	0.97679	1.0262	1.07214	0.995713	0.870406	0.922844	0.938511	0.892237	0.898181	0.862278	0.869093	0.866978
	dep1-k2	rpd3-n1	0.855619	0.881567	0.904451	0.93155	0.814617	0.873768	0.795506	0.718635	0.749251	0.857395	0.850567	0.853332
	dep1-k1	rpd3-n2	0.886223	0.886196	0.920816	0.885173	0.837671	0.870052	0.756488	0.698477	0.729766	0.831032	0.84798	0.852396
	dep1-k2	rpd3-n2	0.892657	0.890538	0.936429	0.913075	0.823562	0.870864	0.77092	0.711297	0.73633	0.833077	0.842848	0.861853
	dep1-k1	rpd3-n1	0.865606	0.897688	0.927377	0.849956	0.755762	0.797615	0.871556	0.810651	0.841119	0.672636	0.666375	0.677764
SAP30Δ DEP1Δ	dep1-k1	sap30-n1	0.934956	0.965468	1.00959	0.896781	0.829152	0.854161	0.888759	0.84508	0.849098	0.88284	0.853866	0.876857
	dep1-k1	sap30-n2	1.00531	1.01122	1.0504	0.929341	0.899547	0.905265	0.892601	0.837496	0.866412	0.834165	0.836031	0.844644
	dep1-k2	sap30-n1	0.983637	1.00338	1.04772	1.04408	0.931374	0.978512	1.02277	0.969491	0.978153	0.942796	0.935603	0.952748
	dep1-k2	sap30-n2	0.98986	1.01344	1.04994	1.02163	0.947588	0.975203	0.997691	0.94758	0.966817	0.911105	0.919528	0.940222
	sap30-k1	dep1-n1	0.885039	0.902116	0.945361	1.04956	0.930899	0.981968	0.970915	0.924201	0.928611	0.785543	0.948728	1.0545
	sap30-k1	dep1-n2	0.869781	0.92166	0.934377	0.953329	0.834257	0.891677	0.825103	0.787412	0.778785	0.874947	0.877424	0.866519
SAP30Δ RPD3Δ	rpd3-k2	sap30-n1	0.860993	0.899715	0.947038	0.944265	0.813707	0.884924	0.807993	0.75706	0.762061	0.833925	0.843428	0.853563
	rpd3-k2	sap30-n2	0.864607	0.912914	0.934299	0.909922	0.805933	0.855886	0.770417	0.739905	0.752077	0.858357	0.856545	0.874551
	rpd3-k1	sap30-n1	0.971113	1.01495	1.06214	1.0001	0.875748	0.928577	0.961242	0.924213	0.917347	0.876594	0.863964	0.886913
	rpd3-k1	sap30-n2	0.996142	1.031	1.05868	0.967979	0.896043	0.923509	0.913728	0.880305	0.882762	0.864903	0.85822	0.860405
	sap30-k1	rpd3-n2	0.872852	0.881783	0.939419	0.909522	0.823664	0.875917	0.781041	0.732737	0.748364	0.838773	0.844343	0.853417
	sap30-k1	rpd3-n1	0.945315	0.981792	1.02806	1.02057	0.915338	0.953809	0.966701	0.911665	0.916141	0.905332	0.90594	0.907935
SAP30Δ DGK1Δ	dgk1-k2	sap30-n1	0.975068	1.01436	1.04196	0.989881	0.884725	0.921284	0.958961	0.910997	0.917759	0.90446	0.917849	0.904487
	dgk1-k2	sap30-n2	1.03552	1.05474	1.07948	0.955841	0.88643	0.910795	0.917523	0.875501	0.881813	0.854926	0.887382	0.857717
	sap30-k1	dgk1-n1	1.0319	1.07246	1.10703	0.891387	0.785509	0.840608	0.754477	0.744234	0.730818	0.876005	0.875076	0.891293
	sap30-k1	dgk1-n2	0.982169	1.02137	1.00689	0.949537	0.850133	0.910043	0.759326	0.710653	0.734631	0.913563	0.90852	0.921618
DGK1Δ DEP1Δ	dgk1-k2	dep1-n1	0.858198	0.885701	0.915764	0.971767	0.851242	0.907496	0.825913	0.773244	0.781659	0.822214	0.859196	0.842363
	dgk1-k1	dep1-n2	0.919729	0.957819	0.967106	0.971924	0.891182	0.940419	0.754916	0.708865	0.720096	0.84211	0.836138	0.84691
	dgk1-k2	dep1-n2	0.82753	0.843886	0.886343	0.910866	0.794045	0.840341	0.73685	0.682075	0.695167	0.831594	0.831163	0.830025
	dep1-k2	dgk1-n2	0.990988	1.00856	1.01964	1.00584	0.893328	0.942242	0.95514	0.906642	0.929224	0.928394	0.93626	0.946971
	dep1-k2	dgk1-n1	0.985305	1.0173	1.03076	1.00851	0.896701	0.940767	0.957498	0.894401	0.924705	0.911591	0.96472	0.94118
	dep1-k1	dgk1-n2	0.972383	1.00897	1.0083	0.970469	0.8915	0.940383	0.990451	0.946416	0.977658	0.940698	0.93817	0.940289
	dep1-k1	dgk1-n1	0.938098	0.983873	0.970243	0.977825	0.900422	0.940319	0.992698	0.937373	0.977964	0.945225	0.96059	0.959553
SNT1Δ SDS3Δ	snt1-k2	sds3-n1	1.05003	1.09293	1.13385	1.04746	0.916643	0.965297	0.997459	0.928964	0.930786	0.853906	0.866808	0.866815
	snt1-k2	sds3-n2	0.874942	0.917503	0.945385	0.982271	0.840849	0.899849	0.907353	0.881673	0.883352	0.736258	0.746796	0.755172
	snt1-k1	sds3-n2	0.899786	0.946284	0.966117	0.953545	0.842927	0.881194	0.741792	0.709312	0.705246	0.674917	0.684559	0.68014
	snt1-k1	sds3-n1	0.788597	0.839764	0.864886	0.808662	0.71237	0.773852	0.616341	0.605978	0.586183	0.574048	0.576889	0.579822
	sds3-k1	snt1-n1	1.03321	1.05996	1.10318	0.94208	0.827527	0.886116	0.797811	0.795035	0.762727	0.553138	0.578742	0.566882
	sds3-k1	snt1-n2	0.989282	1.01859	1.05783	0.94323	0.82823	0.87425	0.795736	0.771578	0.761885	0.717745	0.72717	0.718042
	sds3-k2	snt1-n2	1.07308	1.05354	1.12213	0.826647	0.853602	0.844023	0.719696	0.723631	0.698025	0.697887	0.702095	0.69796
	sds3-k2	snt1-n1	1.2538	1.24435	1.27273	0.955765	0.950438	0.97763	1.08483	1.04138	1.06453	0.722178	0.703306	0.73116
SNT1Δ PHO23Δ	snt1-k1	pho23-n1	1.04763	1.08384	1.12092	1.08533	0.97581	1.02249	1.04998	1.01895	1.01493	0.954921	0.931663	0.968912
	snt1-k2	pho23-n1	1.09458	1.13373	1.15467	1.0192	0.917341	0.960129	0.843017	0.804133	0.797789	0.752138	0.759782	0.764908
	snt1-k1	pho23-n2	1.08336	1.12958	1.16278	1.03146	0.906831	0.96599	0.838974	0.823997	0.784828	0.897327	0.904933	0.888159
	snt1-k2	pho23-n2	1.08496	1.12942	1.13894	0.950251	0.859144	0.913079	0.752307	0.782747	0.736809	0.825157	0.832688	0.830262
	PHO23-k2	snt1-n2	1.10336	1.13582	1.16605	1.01619	0.922632	0.962791	0.83752	0.839487	0.798669	0.821244	0.838008	0.842963
	PHO23-k2	snt1-n1	1.12778	1.15069	1.19314	1.01074	0.936511	0.966207	0.836162	0.845279	0.796672	0.905959	0.901071	0.915525
	PHO23-k1	snt1-n1	1.11544	1.15289	1.18946	1.02393	0.926005	0.970997	0.840057	0.849262	0.806763	0.869681	0.876852	0.861673
	PHO23-k1	snt1-n2	1.09664	1.13415	1.16923	1.03709	0.917977	0.968603	0.861558	0.858133	0.814124	0.819847	0.836515	0.845333
DGK1Δ SDS3Δ	dgk1-k1	sds3-n2	0.990177	1.03249	1.04895	0.807473	0.730159	0.778182	0.703946	0.741399	0.638445	0.761923	0.781985	0.766263
	dgk1-k2	sds3-n1	0.843896	0.888424	0.912534	0.838229	0.71367	0.771306	0.882241	0.83022	0.845346	0.827019	0.845637	0.832877
	dgk1-k2	sds3-n2	0.962544	1.00821	0.998527	0.971356	0.882704	0.915256	0.92213	0.880795	0.880001	0.891535	0.87918	0.903802
	sds3-k1	dgk1-n1	0.975661	1.00132	1.02438	1.02205	0.897663	0.949855	0.969574	0.931143	0.940009	0.916968	0.933868	0.955271
	sds3-k2	dgk1-n1	0.997074	1.00181	1.01952	0.931306	0.889543	0.908069	0.918761	0.853756	0.897325	0.874641	0.909817	0.905429
	sds3-k2	dgk1-n2	1.02047	1.03101	1.06016	0.926626	0.89876	0.905221	0.927759	0.871571	0.900988	0.901457	0.938655	0.965458
	sds3-k1	dgk1-n2	0.653247	0.709703	0.732258	0.826357	0.72191	0.791613	0.931781	0.888285	0.897481	0.87895	0.899869	0.87528
SAP30Δ SDS3Δ	sds3-k1	sap30-n1	1.1666	1.21455	1.25184	0.99367	0.885499	0.945647	0.768443	0.946955	0.798447	0.779649	0.764878	0.79128
	sds3-k1	sap30-n2	1.0333	1.068	1.09067	0.941202	0.86035	0.914478	0.805389	0.778665	0.765568	0.78545	0.785109	0.847592
	sds3-k2	sap30-n1	0.979886	0.971465	1.02385	0.95873	0.955954	0.94848	0.978282	0.926031	0.934576	0.897953	0.909733	0.902456
	sds3-k2	sap30-n2	1.06742	1.03295	1.09566	0.918743	0.964502	0.951954	0.968956	0.904627	0.941528	0.967098	0.974445	0.983682
	sap30-k1	sds3-n1	0.868258	0.914424	0.940135	0.919168	0.837488	0.892516	0.796723	0.740786	0.754143	0.834073	0.846549	0.862488
	sap30-k1	sds3-n2	0.922267	0.957854	0.990069	0.791545	0.706713	0.760672	0.699983	0.671675	0.644906	0.760823	0.776162	0.798617
SIN3Δ DEP1Δ	sin3-k1	dep1-n1	0.793739	0.792946	0.86812	0.837416	0.715643	0.783017	0.701867	0.648901	0.650201	0.663353	0.689074	0.67048
	sin3-k2	dep1-n1	0.74072	0.759704	0.770841	0.869078	0.761656	0.819341	0.664311	0.612089	0.624549	0.73531	0.765015	0.704144
	sin3-k1	dep1-n2	0.857013	0.896304	0.942473	1.00255	0.869215	0.926342	0.959188	0.910637	0.906721	0.888122	0.88851	0.880564
	sin3-k2	dep1-n2	0.87392	0.908845	0.943469	1.00279	0.884168	0.930484	0.956031	0.913125	0.905168	0.890867	0.866369	0.889305
	dep1-k2	sin3-n2	0.881431	0.901706	0.944629	0.998905	0.895011	0.917906	0.96283	0.909045	0.902886	0.904342	0.91975	0.918762
	dep1-k2	sin3-n1	0.883078	0.929887	0.959743	0.995611	0.876324	0.926569	0.945824	0.88432	0.891604	0.909656	0.911016	0.920701
	dep1-k1	sin3-n1	0.715144	0.724072	0.766341	0.8243	0.746931	0.788522	0.647513	0.592541	0.631952	0.709403	0.725844	0.708307
	dep1-k1	sin3-n2	0.831119	0.837915	0.872834	0.879639	0.82882	0.840349	0.579088	0.561341	0.586187	0.763656	0.766236	0.776801
RPD3Δ SDS3Δ	sds3-k1	rpd3-n2	0.991347	1.0207	1.06826	0.870154	0.779237	0.833662	0.750485	0.717379	0.706928	0.766499	0.776798	0.787677
	sds3-k1	rpd3-n1	0.828933	0.857952	0.891708	0.938048	0.811202	0.875915	0.79312	0.749649	0.753602	0.830662	0.843024	0.863592
	sds3-k2	rpd3-n2	1.03343	0.974012	1.04793	0.805802	0.905473	0.868102	0.846634	0.788436	0.823086	0.862856	0.87071	0.889934
	sds3-k2	rpd3-n1	0.863476	0.86287	0.904711	0.828879	0.851124	0.846838	0.742207	0.657576	0.697619	0.793775	0.796758	0.861317
	rpd3-k2	sds3-n1	0.866891	0.891469	0.915214	0.932732	0.810326	0.873728	0.809881	0.754981	0.754227	0.826052	0.849482	0.825847
	rpd3-k1	sds3-n1	0.964464	1.00835	1.05577	1.00307	0.880884	0.933669	0.958431	0.913569	0.908277	0.817042	0.816596	0.832581
	rpd3-k1	sds3-n2	0.954172	1.00847	1.01791	1.02153	0.925692	0.965389	0.960271	0.921893	0.916326	0.902251	0.910842	0.899625
	rpd3-k2	sds3-n2	0.871897	0.912685	0.934913	0.834363	0.742909	0.781035	0.626601	0.639567	0.566832	0.771576	0.794168	0.762961
RPD3Δ DGK1Δ	dgk1-k1	rpd3-n2	0.918465	0.939865	0.989811	0.999345	0.894285	0.936374	0.931797	0.876625	0.890914	0.909338	0.918534	0.907532
	dgk1-k2	rpd3-n1	0.783938	0.811323	0.832194	0.895127	0.75858	0.82362	0.708179	0.667309	0.674705	0.776499	0.776498	0.768938
	dgk1-k2	rpd3-n2	0.92264	0.957623	0.983611	0.977707	0.887475	0.917489	0.929912	0.874164	0.883112	0.873426	0.868434	0.88407
	rpd3-k2	dgk1-n1	0.968192	0.996798	1.01977	0.988296	0.870384	0.921221	0.895349	0.836265	0.861674	0.900369	0.921458	0.897761
	rpd3-k2	dgk1-n2	0.957183	0.988133	1.01638	1.00017	0.875875	0.926021	0.913121	0.862242	0.885887	0.911872	0.911564	0.927205
	rpd3-k1	dgk1-n1	0.98141	1.02159	1.05054	0.909153	0.805015	0.862267	0.927643	0.881723	0.894701	0.733014	0.727241	0.735712
	rpd3-k1	dgk1-n2	0.926137	0.956309	0.986352	0.997393	0.873868	0.925074	0.909497	0.86246	0.878132	0.893723	0.908437	0.903965
ARP6Δ DEP1Δ	arp6-k1	dep1-n1	1.21412	1.25551	1.24691	1.0994	0.983853	1.06375	1.17737	1.1316	1.13782	1.04248	1.05962	1.04949
	arp6-k2	dep1-n1	1.03373	1.08034	1.08708	0.872221	0.752166	0.805986	1.00133	0.941638	0.969208	0.908268	0.905228	0.902944
	dep1-k1	arp6-n1	1.00504	1.04043	1.06716	0.959583	0.866969	0.920408	1.01047	0.965784	0.974638	0.854999	0.8608	0.868183
	dep1-k2	arp6-n1	0.959843	1.01155	1.04342	0.960075	0.869209	0.922695	1.02602	0.981742	0.977873	0.822334	0.825807	0.829917
	dep1-k1	arp6-n2	0.993701	0.978301	1.00636	0.757096	0.74607	0.764988	0.945721	0.899314	0.926277	0.801869	0.812032	0.805835
	dep1-k2	arp6-n2	0.859502	0.911904	0.922464	0.720828	0.661936	0.677854	0.7298	0.673618	0.699807	0.719129	0.724016	0.723259
DGK1Δ SIN3Δ	dgk1-k2	sin3-n2	0.707622	0.761964	0.8266	0.852244	0.723909	0.765294	0.626551	0.621704	0.598305	0.726132	0.736602	0.730379
	dgk1-k2	sin3-n1	0.81118	0.858991	0.899462	0.934156	0.796914	0.853652	0.820783	0.750962	0.760805	0.876853	0.900853	0.886602
	dgk1-k1	sin3-n1	0.844524	0.878352	0.908165	0.992094	0.85334	0.915002	0.912117	0.847551	0.857406	0.885941	0.891598	0.893357
	dgk1-k1	sin3-n2	0.849755	0.871734	0.923129	0.980295	0.879987	0.902647	0.935843	0.889049	0.882337	0.908492	0.910694	0.925044
	sin3-k1	dgk1-n1	0.883089	0.904366	0.932133	0.975352	0.844618	0.893292	0.894177	0.835524	0.860435	0.920737	0.921908	0.922505
	sin3-k1	dgk1-n2	0.876585	0.905019	0.928086	0.976757	0.852935	0.90255	0.891332	0.842935	0.854249	0.88621	0.908968	0.914321
	sin3-k2	dgk1-n1	0.856409	0.880486	0.898163	0.967965	0.852516	0.893624	0.835197	0.780115	0.791544	0.9037	0.919238	0.903638
	sin3-k2	dgk1-n2	0.846597	0.872865	0.903578	0.981735	0.855276	0.907003	0.835408	0.783177	0.795637	0.891417	0.916605	0.887666
RPD3Δ SIN3Δ	sin3-k1	rpd3-n1	0.909289	0.924459	0.958754	1.00811	0.89682	0.934577	0.944406	0.8914	0.893031	0.902189	0.936923	0.914351
	sin3-k2	rpd3-n1	0.757253	0.802545	0.823037	0.910561	0.809437	0.864958	0.759145	0.715994	0.715332	0.838051	0.843137	0.858545
	sin3-k2	rpd3-n2	0.909283	0.92297	0.994138	0.950664	0.918745	0.934333	0.889568	0.840188	0.848885	0.907349	0.916264	0.919748
	sin3-k1	rpd3-n2	0.936054	0.965397	1.02326	1.0052	0.896031	0.932175	0.949301	0.899991	0.904298	0.91423	0.943358	0.944356
	rpd3-k2	sin3-n1	0.928639	0.971705	1.01296	1.01131	0.885149	0.939502	0.962527	0.90042	0.908232	0.914191	0.914885	0.920853
	rpd3-k1	sin3-n1	0.924969	0.955071	0.984039	1.02326	0.890459	0.954195	0.956478	0.910114	0.916011	0.918419	0.930034	0.919823
	rpd3-k1	sin3-n2	0.902743	0.939696	0.975855	1.0237	0.921709	0.948254	0.964743	0.928844	0.920661	0.9238	0.930845	0.936398
	rpd3-k2	sin3-n2	0.787581	0.765052	0.790844	0.911525	0.808991	0.858584	0.769301	0.734303	0.724054	0.870118	0.870096	0.867711
ARP6Δ DGK1Δ	arp6-k1	dgk1-n2	1.06212	1.09855	1.09994	0.868839	0.745902	0.794244	1.04387	0.996357	1.01261	0.913784	0.921925	0.948391
	arp6-k1	dgk1-n1	1.05298	1.09158	1.07553	0.92685	0.803489	0.853202	1.07638	1.01844	1.04093	0.980084	0.976067	0.983577
	dgk1-k1	arp6-n1	0.972194	1.02483	1.02583	1.01532	0.909848	0.965532	1.10068	1.05624	1.06287	0.898259	0.893464	0.911214
	dgk1-k1	arp6-n2	1.00923	1.04628	1.04604	0.894014	0.823746	0.853086	1.08113	1.03261	1.04366	0.944576	0.95139	0.958399
	dgk1-k2	arp6-n1	1.01782	1.07112	1.06458	0.928156	0.804736	0.855993	1.11901	1.06759	1.06169	0.958695	0.95644	0.976414
	dgk1-k2	arp6-n2	1.06387	1.10091	1.10732	0.85514	0.771474	0.797111	1.06064	1.00499	1.01648	0.911378	0.906885	0.913014
DGK1Δ PHO23Δ	dgk1-k1	pho23-n1	0.937908	0.982124	0.97329	1.00036	0.923703	0.982392	1.01591	0.977575	0.9934	0.930899	0.969119	0.942228
	dgk1-k1	pho23-n2	1.06889	1.1065	1.10827	1.05657	0.940203	0.991088	1.01242	0.972736	0.975275	0.926224	0.947323	0.92836
	dgk1-k2	pho23-n2	0.993492	1.02113	1.05653	0.783766	0.682344	0.73366	0.662072	0.637217	0.619207	0.736807	0.749201	0.727925
	dgk1-k2	pho23-n1	0.951752	1.01402	1.00914	0.950869	0.840321	0.896641	0.75482	0.701156	0.714331	0.89805	0.917901	0.900228
	PHO23-k1	dgk1-n1	1.08585	1.12913	1.14267	1.07303	0.951703	1.00176	1.01283	0.972382	0.979324	0.948345	0.97708	0.943691
	PHO23-k1	dgk1-n2	1.08664	1.11993	1.13854	1.06374	0.950513	1.00127	1.01111	0.977743	0.981962	0.910192	0.942622	0.910194
	PHO23-k2	dgk1-n2	1.0818	1.1149	1.13081	1.04457	0.941461	0.985472	1.00086	0.957534	0.975884	0.927498	0.928211	0.941883
	PHO23-k2	dgk1-n1	1.33358	1.35153	1.38235	1.03309	0.940939	0.979997	0.912773	1.0481	0.934526	1.00565	0.997317	1.0173
ARP6Δ SDS3Δ	arp6-k1	sds3-n1	1.05743	1.08593	1.12154	1.04048	0.922538	0.980641	1.03752	0.983909	0.985811	0.932927	0.956271	0.940776
	arp6-k1	sds3-n2	1.21981	1.26598	1.2726	1.04908	0.927324	1.00634	1.16174	1.12079	1.11447	0.913885	0.923457	0.907724
	arp6-k2	sds3-n1	1.05486	1.09685	1.13219	0.730288	0.619704	0.679898	0.881038	0.825123	0.834543	0.780275	0.801319	0.783036
	arp6-k2	sds3-n2	0.854799	0.892939	0.918498	0.734071	0.613431	0.654653	0.842421	0.7829	0.792965	0.763105	0.790336	0.768767
	sds3-k1	arp6-n2	0.879172	0.920405	0.939935	0.794454	0.71573	0.747553	0.938632	0.886561	0.903962	0.785331	0.804891	0.773625
	sds3-k1	arp6-n1	0.809922	0.856844	0.889903	0.939048	0.839754	0.892573	1.02659	0.971959	0.97816	0.829841	0.830568	0.840569
	sds3-k2	arp6-n1	0.976716	0.96257	0.987496	0.945635	0.977538	0.971268	1.07751	1.0263	1.03353	0.953065	0.956088	0.95243
DEP1Δ SDS3Δ	sds3-k1	dep1-n1	1.00507	1.04671	1.06473	0.973607	0.85455	0.920347	0.777167	0.750374	0.738641	0.728035	0.73552	0.776501
	sds3-k1	dep1-n2	1.08752	1.12894	1.15555	0.976965	0.851753	0.926211	0.823328	0.841116	0.777109	0.78639	0.847009	0.855199
	sds3-k2	dep1-n1	1.03717	1.02979	1.07772	0.953411	0.928881	0.936125	0.972517	0.90966	0.938372	0.874411	0.898366	0.953125
	sds3-k2	dep1-n2	1.02917	1.02509	1.07604	0.967229	0.938267	0.943833	0.989541	0.937734	0.949959	0.972116	0.972926	0.995854
	dep1-k1	sds3-n1	0.848976	0.904429	0.912425	0.800327	0.717221	0.767462	0.869672	0.823747	0.848873	0.84182	0.775511	0.812167
	dep1-k2	sds3-n1	0.964474	1.00097	1.03646	1.03451	0.936975	0.977067	1.01222	0.966194	0.971005	0.897189	0.908825	0.898265
	dep1-k2	sds3-n2	0.967049	0.999379	1.02934	1.03209	0.941344	0.982338	1.0176	0.97126	0.976192	0.886197	0.897476	0.928921
	dep1-k1	sds3-n2	1.01788	1.02809	1.07064	1.03256	0.962724	0.994873	1.0145	0.966766	0.975926	0.846215	0.886553	0.949153

## Sheet: interaction_score_estimates
genotype	KanMX_Parent	NatMX_parent	YPEG-R1	YPEG-R2	YPEG-R3	YPD-R1	YPD-R2	YPD-R3	YPD37-R1	YPD37-R2	YPD37-R3	TECAN-R1	TECAN-R2	TECAN-R3
ARP6Δ RPD3Δ	rpd3-k1	arp6-n1	-0.526922	-0.668418	-0.492962	-0.403903	-0.43551	-0.377748	-0.355767	-0.287922	-0.330639	-0.425698	-0.432958	-0.399923
	rpd3-k1	arp6-n2	-0.349865	-0.586857	-0.397562	-0.202694	-0.282609	-0.260456	-0.491585	-0.294825	-0.274797	-0.195859	-0.193809	-0.193715
	rpd3-k2	arp6-n1	-0.471172	-0.407066	-0.3661	-0.297096	-0.18953	-0.22356	-0.361231	-0.344004	-0.276646	-0.387726	-0.415097	-0.357745
	rpd3-k2	arp6-n2	-0.283682	-0.345571	-0.270057	-0.109904	-0.0614868	-0.0656416	-0.305588	-0.290285	-0.34656	-0.45609	-0.446572	-0.436453
ARP6Δ SIN3Δ	arp6-k1	sin3-n1	-0.39087	-0.445619	-0.303418	-0.155474	-0.0548992	-0.0701799	-0.484454	-0.479458	-0.27833	-0.336315	-0.321831	-0.303633
	arp6-k1	sin3-n2	-0.453247	-0.350666	-0.3203	-0.0960758	-0.0112551	-0.104098	-0.368078	-0.440568	-0.245646	-0.0845844	-0.0645825	-0.132373
	sin3-k1	arp6-n1	-0.450151	-0.363461	-0.297346	-0.188842	-0.157678	-0.220808	-0.248592	-0.238197	-0.180315	-0.303388	-0.323088	-0.295198
	sin3-k2	arp6-n1	-0.365139	-0.499238	-0.316557	-0.313453	-0.154939	-0.240479	-0.24352	-0.256662	-0.275753	-0.385062	-0.428561	-0.3618
	sin3-k2	arp6-n2	-0.281909	-0.528605	-0.38938	-0.209572	-0.108652	-0.147201	-0.221048	-0.258107	-0.266999	-0.393053	-0.453054	-0.400994
	sin3-k1	arp6-n2	0.0633399	-0.0234948	0.0213097	-0.229768	-0.248352	-0.267086	-0.187909	-0.153869	-0.153187	-0.468996	-0.460642	-0.423142
ARP6Δ SAP30Δ	arp6-k2	sap30-n1	0.176037	0.152834	0.155491	0.0366659	0.0839947	0.0631163	0.135666	0.14263	0.121471	0.193377	0.185616	0.19311
	arp6-k2	sap30-n2	-0.429914	-0.555964	-0.392101	-0.160045	-0.0947157	-0.138663	-0.28657	-0.306609	-0.282982	-0.370388	-0.408802	-0.357745
	arp6-k1	sap30-n1	-0.636118	-0.445846	-0.382846	-0.273581	-0.152192	-0.175125	-0.337818	-0.28155	-0.357901	-0.386393	-0.379251	-0.39348
	arp6-k1	sap30-n2	-0.190732	-0.195477	-0.203298	-0.176097	-0.100048	-0.12225	-0.222562	-0.253958	-0.278321	-0.283483	-0.289749	-0.295857
	sap30-k1	arp6-n1	-0.190307	-0.200144	-0.182328	-0.237458	-0.157823	-0.208292	-0.319861	-0.332559	-0.29722	-0.249378	-0.242647	-0.208627
	sap30-k1	arp6-n2	-0.243067	-0.271314	-0.263512	-0.142262	-0.0650925	-0.102789	-0.345586	-0.339118	-0.354512	-0.205678	-0.214291	-0.166067
ARP6Δ PHO23Δ	arp6-k2	pho23-n1	-0.155812	-0.224106	-0.182981	0.0529002	0.0572106	0.0282471	0.00218076	-0.0367818	-0.052504	-0.276602	-0.311601	-0.277598
	arp6-k1	pho23-n1	-0.238933	-0.321128	-0.256553	-0.0492515	0.00966769	-0.0222655	-0.126212	-0.156648	-0.163653	-0.243043	-0.241639	-0.252926
	arp6-k1	pho23-n2	-0.254223	-0.254754	-0.228055	-0.119556	-0.0609908	-0.105671	-0.150515	-0.219173	-0.192798	-0.263385	-0.244706	-0.269422
	PHO23-k1	arp6-n1	-0.402092	-0.367514	-0.425179	-0.361181	-0.238508	-0.268115	-0.329157	-0.359934	-0.328808	-0.280508	-0.278666	-0.27927
	PHO23-k1	arp6-n2	-0.2065	-0.26647	-0.223758	-0.237713	-0.201384	-0.23573	-0.402173	-0.432491	-0.404239	-0.157255	-0.137706	-0.148819
	PHO23-k2	arp6-n1	0.142982	0.116977	0.0951294	-0.00119267	0.0708854	0.025368	0.0128075	0.0420974	0.00591571	0.0821421	0.0644897	0.0977981
	PHO23-k2	arp6-n2	0.183554	0.136065	0.130062	0.0205192	0.0323641	0.020696	0.106092	0.0980121	0.0956865	0.205486	0.217687	0.219773
SNT1Δ RPD3Δ	rpd3-k2	snt1-n1	-0.390977	-0.389709	-0.443122	-0.193146	-0.136977	-0.191681	-0.307373	-0.32549	-0.306783	-0.165847	-0.180846	-0.204074
	rpd3-k2	snt1-n2	-0.43713	-0.443654	-0.46565	-0.189287	-0.137686	-0.175803	-0.306112	-0.324107	-0.310655	-0.157187	-0.154871	-0.177925
	rpd3-k1	snt1-n1	-0.244081	-0.299084	-0.309081	-0.126468	-0.0721399	-0.140959	-0.212284	-0.273893	-0.258961	-0.0922886	-0.108201	-0.0805536
	rpd3-k1	snt1-n2	-0.30242	-0.341107	-0.365137	-0.119835	-0.0510711	-0.102714	-0.246353	-0.268342	-0.293391	-0.120039	-0.0705807	-0.0920931
	snt1-k1	rpd3-n2	-0.063371	-0.039999	-0.0474898	-0.014762	0.0119834	-0.0338745	-0.111147	-0.132944	-0.142381	-0.102727	-0.098116	-0.108926
	snt1-k1	rpd3-n1	-0.105666	-0.0982388	-0.106623	-0.0276345	0.0259913	-0.0164085	-0.0595582	-0.10856	-0.121686	-0.0660949	-0.0460803	-0.0576291
	snt1-k2	rpd3-n2	0.0320354	-0.0560312	-0.0551721	0.0807514	0.0949654	0.0582997	-0.0248242	-0.0586707	-0.090102	-0.0248548	-0.0443649	-0.0380836
	snt1-k2	rpd3-n1	0.066072	0.022619	0.012393	0.13138	0.148032	0.0940548	0.0710568	0.0124803	0.021411	0.00726901	0.00230939	-0.063948
SNT1Δ SIN3Δ	sin3-k1	snt1-n2	0.281725	0.257204	0.23682	-0.313717	-0.287761	-0.287602	0.260462	0.24169	0.237865	0.0994756	0.0913803	0.0970514
	sin3-k2	snt1-n1	-0.134883	-0.155553	-0.185619	-0.140506	-0.0966746	-0.144181	-0.188645	-0.229677	-0.237557	-0.100388	-0.12275	-0.0879832
	sin3-k2	snt1-n2	-0.155429	-0.18994	-0.192424	-0.1285	-0.0589781	-0.104459	-0.304415	-0.296407	-0.327982	-0.124031	-0.134162	-0.134134
	sin3-k1	snt1-n1	-0.102445	-0.116374	-0.13143	-0.0717986	-0.0150276	-0.0924453	-0.113546	-0.162326	-0.148431	-0.0694533	-0.0866342	-0.0465298
	snt1-k2	sin3-n1	-0.128468	-0.185412	-0.193301	-0.0929854	-0.0214182	-0.0435101	-0.0255	-0.0748496	-0.128906	-0.0695021	-0.149778	-0.0812353
	snt1-k2	sin3-n2	-0.22801	-0.238682	-0.177974	-0.0369102	0.00119145	-0.0362814	-0.147172	-0.209719	-0.189103	-0.0659155	-0.0807519	-0.0747534
	snt1-k1	sin3-n2	-0.159741	-0.00738255	-0.282517	-0.0490412	0.0740051	-0.0236189	-0.20802	-0.248303	-0.206984	-0.212582	-0.216257	-0.216149
	snt1-k1	sin3-n1	0.0446601	0.0526732	0.0470153	0.018954	0.0408172	0.00291118	-0.0398856	-0.07816	-0.138605	-0.0988118	-0.0998066	-0.107154
SNT1Δ ARP6Δ	arp6-k2	snt1-n2	-0.300897	-0.294586	-0.322129	-0.0770978	-0.0266176	-0.05866	-0.221652	-0.265601	-0.271886	-0.335488	-0.352428	-0.35733
	arp6-k2	snt1-n1	-0.252887	-0.259195	-0.290959	-0.0410647	-0.000203261	-0.0243915	-0.153283	-0.174331	-0.175303	-0.100496	-0.112587	-0.0919023
	arp6-k1	snt1-n1	-0.190642	-0.2142	-0.198803	-0.0741708	-0.0511167	-0.0662208	-0.128832	-0.164543	-0.175607	0.0112727	0.0452274	0.0205491
	arp6-k1	snt1-n2	-0.169106	-0.213344	-0.194653	-0.115808	-0.0834042	-0.101781	-0.155107	-0.182008	-0.181241	-0.0502437	0.00633979	-0.0369195
	snt1-k1	arp6-n1	-0.0966795	-0.0631966	-0.0598492	-0.0402147	-0.00110922	-0.0226802	-0.0338664	-0.0782317	-0.0870524	-0.00826768	-0.0164047	-0.0119875
	snt1-k1	arp6-n2	0.0677681	0.0694894	0.0483097	-0.0540003	-0.0502948	-0.0663631	-0.0546287	-0.10572	-0.114514	-0.0125131	0.000287756	-0.0114072
	snt1-k2	arp6-n1	0.00232751	-0.0667131	-0.124481	0.0689803	0.110123	0.0876902	0.128876	0.0794681	0.0831101	-0.0557782	-0.0612472	-0.0537746
	snt1-k2	arp6-n2	0.15412	0.0861482	0.102672	0.0767853	0.109358	0.0883926	0.145212	0.118995	0.113759	0.14657	0.145365	0.116474
SNT1Δ DEP1Δ	snt1-k1	dep1-n1	0.0262836	0.0238292	0.0183478	0.0312115	0.126629	0.0814338	-0.0387672	-0.0792572	-0.0746497	0.0576397	0.0632039	0.0474664
	snt1-k2	dep1-n1	0.108209	0.04296	0.034674	0.0168316	0.0786961	0.0331632	-0.107748	-0.144405	-0.155166	-0.183744	-0.204432	-0.193348
	snt1-k2	dep1-n2	0.0561146	-0.0306304	-0.0276485	0.0513428	0.0877681	0.0481922	-0.0473878	-0.100383	-0.120549	-0.108774	-0.0907714	-0.110866
	snt1-k1	dep1-n2	-0.0681408	-0.10372	-0.102007	-0.184215	-0.0992749	-0.129383	-0.233088	-0.281143	-0.308926	-0.255424	-0.240924	-0.249163
	dep1-k2	snt1-n1	-0.188861	-0.205596	-0.22878	-0.172747	-0.073031	-0.129939	-0.25013	-0.292403	-0.276971	-0.219947	-0.229289	-0.222745
	dep1-k2	snt1-n2	-0.181834	-0.201918	-0.233091	-0.129913	-0.0420619	-0.109342	-0.224063	-0.264893	-0.252914	-0.175675	-0.167926	-0.204767
	dep1-k1	snt1-n1	-0.045573	-0.086935	-0.0779789	-0.0106638	0.0582075	0.00633151	-0.189319	-0.204732	-0.226637	-0.133722	-0.141734	-0.157059
	dep1-k1	snt1-n2	-0.0486547	-0.0931844	-0.0954674	0.0224747	0.0770275	0.0371389	-0.19184	-0.208226	-0.245838	-0.1783	-0.172823	-0.169809
SAP30Δ SNT1Δ	snt1-k2	sap30-n1	0.123317	0.050369	0.0567724	0.0639784	0.110248	0.0739513	-0.118068	-0.115101	-0.158965	-0.0900537	-0.0676612	-0.0917417
	snt1-k2	sap30-n2	0.0855021	0.00508351	0.0130394	0.056864	0.105064	0.0649957	-0.129289	-0.150323	-0.178012	-0.126267	-0.114202	-0.128581
	snt1-k1	sap30-n1	0.113325	0.111851	0.0989269	-0.026707	0.0334351	-0.00618441	-0.164	-0.168194	-0.211438	-0.0933372	-0.0713931	-0.0994581
	snt1-k1	sap30-n2	0.0839707	0.0728474	0.0586754	-0.031945	0.0361774	-0.00849117	-0.162342	-0.165685	-0.204628	-0.100057	-0.0832798	-0.095751
	sap30-k1	snt1-n1	-0.100949	-0.130571	-0.135015	-0.0708136	0.0108539	-0.0544245	-0.138761	-0.118628	-0.161455	-0.0118845	-0.0202996	-0.037373
	sap30-k1	snt1-n2	-0.111183	-0.138669	-0.154563	-0.0506499	0.0218103	-0.0229497	-0.132506	-0.115874	-0.143455	-0.0332337	-0.00184669	-0.0445114
SDS3Δ PHO23Δ	sds3-k1	pho23-n2	-0.0122515	-0.0389885	-0.0602722	-0.0634402	-0.0455336	-0.0688176	-0.0607987	-0.114352	-0.162587	-0.0992663	-0.102297	-0.119929
	sds3-k1	pho23-n1	-0.0318898	-0.0481639	-0.0423381	-0.0927717	-0.106036	-0.101936	0.187851	0.133751	0.150078	0.015186	-0.000256381	0.0273485
	sds3-k2	pho23-n1	0.0011516	-0.0233168	-0.0146875	0.0930222	0.13445	0.100873	0.306912	0.253806	0.25479	0.11496	0.130288	0.117838
	sds3-k2	pho23-n2	0.0263223	0.0111045	0.0134762	0.064422	0.0993428	0.0718349	0.269773	0.206223	0.205638	0.00404798	0.079388	0.0796785
	PHO23-k1	sds3-n1	-0.0211933	-0.0374215	-0.0559154	0.0305852	0.0792396	0.0471963	0.216566	0.174813	0.179243	0.141176	0.128151	0.127188
	PHO23-k2	sds3-n1	-0.000346865	-0.0201692	-0.0546033	0.0840645	0.143833	0.10059	0.174896	0.159315	0.160209	0.178856	0.162475	0.189183
	PHO23-k1	sds3-n2	-0.11253	-0.131596	-0.173822	0.0654192	0.110334	0.0764593	0.200134	0.121814	0.167218	0.157749	0.141145	0.0872864
	PHO23-k2	sds3-n2	-0.0989546	-0.127877	-0.159629	-0.112345	-0.0245733	-0.0731765	-0.162532	-0.134014	-0.204821	-0.000651544	-0.00897651	-0.019685
DEP1Δ PHO23Δ	dep1-k1	pho23-n1	0.0611992	0.0286573	0.0157825	0.0972037	0.142434	0.114084	0.0164134	-0.0211944	-0.0321959	0.0820163	0.0855878	0.101806
	dep1-k2	pho23-n2	-0.0125241	-0.0286148	-0.0194518	0.0375836	0.0938407	0.0498306	0.260378	0.214813	0.220207	0.126971	0.165804	0.108697
	dep1-k1	pho23-n2	-0.0919709	-0.0998119	-0.0961009	-0.0500673	-0.0103527	-0.0187079	0.157408	0.101324	0.108459	-0.0356798	-0.00755393	-0.0232065
	dep1-k2	pho23-n1	-0.0914631	-0.133819	-0.153688	-0.0544944	0.019331	-0.0105777	0.0838092	0.0384299	0.0396111	0.0461683	0.0264904	0.0575622
	PHO23-k1	dep1-n1	-0.112589	-0.128542	-0.154415	-0.037747	0.0288013	-0.00538036	0.0659711	0.0214495	0.0285165	0.0595818	0.0371298	0.0374838
	PHO23-k2	dep1-n2	-0.125455	-0.16107	-0.17562	0.00141852	0.0703412	0.0265011	0.0946181	0.066197	0.0733093	0.0993404	0.127311	0.10698
	PHO23-k2	dep1-n1	-0.0222462	-0.0438029	-0.0702271	0.00172228	0.083701	0.036822	0.0697069	0.0513339	0.0516869	0.0680386	0.0702265	0.0749247
	PHO23-k1	dep1-n2	-0.0592423	-0.103392	-0.124322	-0.01798	0.0551877	0.0221575	0.163777	0.128329	0.136538	0.149839	0.164551	0.166539
SIN3Δ PHO23Δ	sin3-k1	pho23-n1	0.0890299	0.0639546	0.0888818	0.112408	0.15609	0.114765	0.343265	0.297304	0.304186	0.13808	0.156322	0.183477
	sin3-k2	pho23-n1	0.0488524	0.0177873	0.0101771	0.077153	0.121805	0.0851855	0.321451	0.259313	0.261375	0.142084	0.122037	0.128209
	sin3-k1	pho23-n2	-0.0409009	-0.103886	-0.0763143	0.0053268	0.0474144	0.0155706	0.116724	0.0799561	0.0856338	0.0262463	0.0393009	0.0494505
	sin3-k2	pho23-n2	-0.100703	-0.106701	-0.118256	-0.0406409	0.0141115	-0.0108561	0.107973	0.0602711	0.0619887	0.114888	0.0636684	0.0523236
	PHO23-k2	sin3-n2	-0.107206	-0.121634	-0.150781	0.024456	0.0771923	0.0409162	0.109987	0.0694621	0.0905979	0.0795883	0.103436	0.0784808
	PHO23-k2	sin3-n1	0.0235977	-0.0207949	-0.0288328	0.0625302	0.117861	0.0728317	0.133924	0.107266	0.0734732	0.100239	0.109762	0.0950734
	PHO23-k1	sin3-n1	-0.104094	-0.134376	-0.172147	-0.0688238	-0.0275483	-0.0477085	0.00387873	-0.0474724	-0.0825025	0.0780632	0.0664058	0.0674742
	PHO23-k1	sin3-n2	-0.215503	-0.221232	-0.277869	-0.113159	-0.0733242	-0.0928266	-0.0508368	-0.0952887	-0.0657195	0.0368816	0.0522608	0.0266777
RPD3Δ PHO23Δ	rpd3-k2	pho23-n1	-0.0885079	-0.140123	-0.14917	-0.018107	0.0158797	-0.00608392	0.10656	0.0572142	0.064247	0.0150678	0.0114154	-0.00763495
	rpd3-k2	pho23-n2	-0.113311	-0.121393	-0.150306	-0.0426049	0.00129772	-0.0195593	0.0770108	0.0417919	0.0382764	-0.00949769	0.00662438	-0.0301556
	rpd3-k1	pho23-n2	-0.137427	-0.200687	-0.200602	-0.032364	0.017937	-0.0151385	0.0593875	-0.000504121	0.00813463	0.0361014	0.0497926	0.0382233
	rpd3-k1	pho23-n1	0.000284236	-0.0490956	-0.040986	0.0820061	0.123443	0.0882181	0.277556	0.223678	0.224911	0.115984	0.0802109	0.0871266
	PHO23-k1	rpd3-n1	0.0561132	0.0409623	0.0260622	0.0784129	0.139606	0.0831763	0.271361	0.214911	0.219046	0.209293	0.20147	0.199257
	PHO23-k2	rpd3-n1	0.0288932	0.0129534	-0.00540389	0.111543	0.153885	0.10799	0.231228	0.190925	0.198609	0.191986	0.177369	0.191199
	PHO23-k1	rpd3-n2	-0.0562733	-0.0800227	-0.100915	0.0124263	0.0464915	0.0239077	0.135691	0.104655	0.104782	0.105048	0.0870516	0.112966
	PHO23-k2	rpd3-n2	-0.151848	-0.185636	-0.201242	-0.0592165	-0.012198	-0.0311087	-0.0840479	-0.0874635	-0.0860492	-0.005574	-0.00268828	0.0133478
SIN3Δ SAP30Δ	sin3-k2	sap30-n2	0.00638653	-0.0105589	-0.0368566	-0.0137786	0.0590482	0.0215823	0.124725	0.0946165	0.0917577	0.0440612	0.0879008	0.151721
	sin3-k2	sap30-n1	-0.0615301	-0.0702813	-0.134695	-0.0846221	0.0112051	-0.0446249	0.111768	0.058173	0.0658183	0.0692194	0.0470355	0.0462205
	sin3-k1	sap30-n2	-0.0346497	-0.0759996	-0.115685	-0.0550744	0.0111393	-0.0136791	-0.0160827	-0.0292484	-0.0375326	0.0435733	0.0123319	0.0563786
	sin3-k1	sap30-n1	-0.0584462	-0.0779623	-0.114392	-0.0496772	0.00330215	-0.0325371	0.00327963	-0.0216598	-0.0124046	0.0268347	-0.00261554	0.0552324
	sap30-k1	sin3-n1	-0.0668744	-0.0815933	-0.134297	-0.0127759	0.0547026	0.0201415	-0.00126412	-0.047023	-0.0461333	0.0799109	0.0590976	0.0533727
	sap30-k1	sin3-n2	-0.172551	-0.221051	-0.229448	-0.0483657	-0.00567638	-0.0212931	0.0384238	-0.00550666	0.0213507	0.0729606	0.0781684	0.0596189
SAP30Δ PHO23Δ	sap30-k1	pho23-n1	-0.0394864	-0.0686566	-0.0825514	0.00825589	0.067289	0.0340912	0.099898	0.0798391	0.0627131	0.0900791	0.101779	0.0771049
	sap30-k1	pho23-n2	-0.0542428	-0.0865247	-0.105952	-0.0396839	0.0297112	-0.00860592	0.090601	0.0537175	0.0471002	0.0405256	0.0666457	0.0321087
	PHO23-k1	sap30-n1	-0.0385706	-0.0629023	-0.0838972	-0.049397	0.0305088	-0.010525	0.0817807	0.0505935	0.054945	0.0600549	0.0621191	0.0447961
	PHO23-k2	sap30-n1	-0.0502025	-0.0765969	-0.10302	-0.0156514	0.069385	0.0205743	0.0288934	0.0210293	0.0198583	0.021945	0.0338915	0.00470714
	PHO23-k1	sap30-n2	-0.115735	-0.0950756	-0.2369	-0.0367664	0.0561312	0.0168006	0.029405	0.00225992	0.0246022	0.0694971	0.0831829	0.0746348
	PHO23-k2	sap30-n2	-0.0951236	-0.139694	-0.149557	-0.0321553	0.0770572	0.0222541	0.0190491	0.00862096	0.0117533	0.113512	0.103347	0.13054
SIN3Δ SDS3Δ	sin3-k2	sds3-n2	0.00526341	-0.0205166	-0.0834569	-0.144609	-0.0307409	-0.0949173	-0.034112	-0.121472	-0.138712	0.0663717	0.0573751	0.0320393
	sin3-k1	sds3-n2	-0.0246898	-0.0114345	-0.0859814	0.0498526	0.0839362	0.0702804	0.0843698	0.0217492	0.0642034	0.138383	0.1126	0.124128
	sin3-k2	sds3-n1	-0.00765088	-0.019222	-0.0404779	-0.016078	0.0496234	0.0101583	0.0740188	0.0140209	0.0443107	0.142203	0.126234	0.126578
	sin3-k1	sds3-n1	0.0516311	0.0287223	-0.0431489	0.026973	0.0644097	0.0443319	0.0955559	0.0676327	0.0625705	0.119021	0.0969689	0.111919
	sds3-k2	sin3-n2	0.00267482	-0.00587123	-0.0301457	0.000416546	0.0770158	0.0310978	0.125762	0.0786681	0.095446	0.133342	0.135378	0.131407
	sds3-k2	sin3-n1	-0.0783022	-0.090068	-0.13058	-0.0467447	0.0221753	-0.0170863	-0.00592075	-0.051051	-0.0523526	0.0591638	0.0648864	0.0569643
	sds3-k1	sin3-n1	0.139912	0.109612	0.0878904	-0.0690573	-0.0504759	-0.0661167	-0.122902	-0.158902	-0.222371	-0.0976526	-0.10802	-0.109769
	sds3-k1	sin3-n2	0.119464	0.0860599	0.050519	0.0458045	0.0673363	0.0531759	-0.0178865	-0.0556525	-0.0886062	-0.0282456	-0.0194575	-0.0424395
SNT1Δ DGK1Δ	dgk1-k1	snt1-n1	0.137928	0.123396	0.0868794	0.0806646	0.0854955	0.0702607	0.080036	0.0377383	0.0414225	-0.178024	-0.192799	-0.150358
	dgk1-k2	snt1-n1	0.261985	0.141087	0.140366	-0.000143433	0.0683069	0.00883933	-0.0257815	-0.0454265	-0.0460421	0.0662523	0.00421149	0.0751998
	dgk1-k1	snt1-n2	0.104613	0.095786	0.0505662	0.0881289	0.107696	0.0927575	0.0869285	0.0394499	0.0479961	0.1081	0.168641	0.104637
	dgk1-k2	snt1-n2	0.26477	0.15448	0.137413	0.064118	0.121976	0.0762046	0.039785	0.0240153	0.0256006	0.097555	0.099647	0.11418
	snt1-k2	dgk1-n2	-0.0365203	-0.142502	-0.0653144	0.0138769	0.0572742	0.0300492	0.091195	0.0399587	0.0412724	0.0565516	0.0415312	0.0464091
	snt1-k1	dgk1-n1	-0.243803	-0.216257	-0.222554	-0.00963386	0.0519104	0.0203679	0.0144698	-0.030221	-0.0348632	0.0474881	0.0557128	0.0252176
	snt1-k2	dgk1-n1	-0.197449	-0.210538	-0.25346	0.0501929	0.0912245	0.0657709	0.0492329	5.7955e-05	0.0191378	0.0684182	0.0894796	0.0469669
	snt1-k1	dgk1-n2	-0.236415	-0.230402	-0.232315	-0.319052	-0.260931	-0.277636	-0.0298736	-0.068141	-0.0815855	-0.0691117	-0.0886753	-0.103236
RPD3Δ DEP1Δ	rpd3-k2	dep1-n1	-0.0484309	-0.0705585	-0.0808434	-0.121758	-0.0555045	-0.082808	-0.15552	-0.159355	-0.162789	-0.038318	-0.0428238	-0.0769076
	rpd3-k2	dep1-n2	-0.0601711	-0.107285	-0.133471	-0.0872015	-0.00696547	-0.0370429	0.0021598	-0.0358421	-0.0310227	0.0726514	0.104347	0.0537608
	rpd3-k1	dep1-n2	0.0102467	-0.0254812	-0.0451176	-0.015329	0.0518591	0.0265744	0.135014	0.0833898	0.0880701	0.114014	0.136741	0.102233
	rpd3-k1	dep1-n1	0.0718191	0.0582585	0.0335044	-0.0166672	0.0499176	0.00798357	0.0822343	0.0399801	0.0455441	0.0918157	0.0914353	0.0937923
	dep1-k2	rpd3-n1	0.0559049	0.0414011	-0.00368163	0.0257753	0.0706715	0.0430844	0.121082	0.0637541	0.087323	0.124006	0.113262	0.111156
	dep1-k1	rpd3-n2	0.0286912	-0.0231582	-0.0505219	0.0642269	0.119877	0.0967571	-0.00580691	-0.0439112	-0.0304247	0.0528056	0.0676411	0.0675591
	dep1-k2	rpd3-n2	-0.00415418	-0.0401008	-0.0799755	-0.0497669	0.00820397	-0.0156093	-0.0268464	-0.0482884	-0.0322065	0.0337795	0.0357995	0.0542852
	dep1-k1	rpd3-n1	0.100918	0.0767384	0.0595104	0.0776666	0.100835	0.0729869	0.22712	0.170597	0.186379	-0.0414185	-0.0465292	-0.0435209
SAP30Δ DEP1Δ	dep1-k1	sap30-n1	0.0243485	-0.00795604	-0.00520605	-0.015521	0.0575504	0.0135996	0.0158091	-0.0187001	-0.025449	0.0683931	0.0352493	0.0490427
	dep1-k1	sap30-n2	0.0458358	-0.0105118	-0.00209123	0.0420935	0.118477	0.0719384	0.034178	-0.0075181	-0.00398222	0.0316292	0.0204133	0.0411152
	dep1-k2	sap30-n1	0.0313189	0.00717586	-0.014161	-0.025903	0.0548948	0.0149273	0.109196	0.0857016	0.0940036	0.106297	0.0889667	0.100959
	dep1-k2	sap30-n2	-0.0135583	-0.0322143	-0.0513894	-0.0189719	0.060352	0.0199113	0.0993235	0.0829909	0.0868659	0.0868401	0.075994	0.113421
	sap30-k1	dep1-n1	-0.0379892	-0.0637938	-0.0827723	0.0291571	0.0915628	0.0500938	0.138606	0.113412	0.115221	-0.00967638	0.156582	0.254205
	sap30-k1	dep1-n2	-0.0986488	-0.113142	-0.154243	-0.0699921	-0.00282607	-0.0333997	0.0212482	-0.00879243	-0.00485297	0.0917139	0.109672	0.0768946
SAP30Δ RPD3Δ	rpd3-k2	sap30-n1	-0.0825655	-0.0973012	-0.123839	-0.10602	-0.038851	-0.0619025	-0.0635576	-0.094013	-0.0895843	0.0129223	0.016105	-0.00251478
	rpd3-k2	sap30-n2	-0.129582	-0.133583	-0.176361	-0.11152	-0.0570868	-0.0827916	-0.0866295	-0.0926789	-0.095524	0.049362	0.032253	0.0435871
	rpd3-k1	sap30-n1	0.000720169	-0.0298646	-0.0534514	-0.049247	0.0285764	-0.0127051	0.0605284	0.0313823	0.034643	0.0734834	0.0558054	0.0776735
	rpd3-k1	sap30-n2	-0.0263204	-0.0656696	-0.0983547	-0.0525535	0.0384759	-0.00967237	0.0280031	0.00686981	0.0042494	0.0735378	0.0530223	0.0749057
	sap30-k1	rpd3-n2	-0.0592153	-0.0922173	-0.1176	-0.0422299	0.0174663	-0.00614327	0.0165176	0.00271756	0.0164025	0.0467199	0.0596193	0.0592862
	sap30-k1	rpd3-n1	0.114162	0.102481	0.0836421	0.125231	0.179751	0.127261	0.320381	0.282275	0.285714	0.178591	0.189031	0.178109
SAP30Δ DGK1Δ	dgk1-k2	sap30-n1	0.23142	0.1342	0.132042	0.0175792	0.0918152	0.0352301	0.0116838	-0.00323427	0.00344499	0.090807	0.0605699	0.0779427
	dgk1-k2	sap30-n2	0.251972	0.130901	0.135754	0.0102411	0.0837895	0.0323677	-0.01399	-0.0188687	-0.0281596	0.0531724	0.0332436	0.05542
	sap30-k1	dgk1-n1	0.0762242	0.0460912	0.0670047	-0.0773798	-0.0121444	-0.053792	-0.134944	-0.109605	-0.131887	0.0630412	0.0792681	0.0763434
	sap30-k1	dgk1-n2	-0.00532239	-0.0391043	-0.0475742	-0.0746299	-0.00871641	-0.0430259	-0.157273	-0.189586	-0.177433	0.0833118	0.0810629	0.0800225
DGK1Δ DEP1Δ	dgk1-k2	dep1-n1	0.164685	0.0703073	0.0686134	0.0337211	0.0833063	0.0463142	-0.0746301	-0.0994411	-0.101512	0.0416382	0.0342719	0.0526433
	dgk1-k1	dep1-n2	0.0668102	0.0454867	0.0126125	0.0461933	0.103714	0.094182	-0.0767214	-0.135378	-0.115596	0.0766975	0.0762059	0.0623155
	dgk1-k2	dep1-n2	0.0999052	-0.0296642	-0.0106474	-0.029865	0.0281707	-0.0145589	-0.132906	-0.174913	-0.1557	0.0627833	0.0316421	0.050839
	dep1-k2	dgk1-n2	0.0408488	-0.00470259	0.00569566	-0.0302605	0.0247204	-0.0155952	-0.00131451	-0.0300577	-0.0284142	0.0905485	0.0852622	0.0911365
	dep1-k2	dgk1-n1	0.0657756	0.0366241	0.030704	0.0284516	0.0899845	0.0418928	0.0294023	0.00598101	0.0188924	0.0911906	0.146273	0.112442
	dep1-k1	dgk1-n2	0.0638587	0.0188841	0.0393171	0.0870602	0.126828	0.104835	0.0765232	0.0309242	0.0304193	0.12494	0.115336	0.108543
	dep1-k1	dgk1-n1	0.0588432	0.0256249	0.014525	0.142202	0.190236	0.156206	0.105869	0.0690675	0.0819892	0.146452	0.169228	0.154141
SNT1Δ SDS3Δ	snt1-k2	sds3-n1	0.228615	0.1754	0.169729	0.199173	0.205656	0.175984	0.227588	0.168262	0.162428	0.093856	0.0914103	0.0844471
	snt1-k2	sds3-n2	-0.0252192	-0.101918	-0.105633	0.14703	0.13282	0.121596	0.12404	0.0618666	0.0929692	-0.0210188	-0.0268863	-0.0415986
	snt1-k1	sds3-n2	0.0145082	0.000259852	-0.0154003	0.0383654	0.0705844	0.0342452	-0.0817098	-0.167331	-0.130847	-0.113019	-0.107779	-0.141855
	snt1-k1	sds3-n1	-0.0192351	-0.0117058	-0.0354756	-0.120815	-0.0631991	-0.0851319	-0.193029	-0.207464	-0.226611	-0.216773	-0.217207	-0.227314
	sds3-k1	snt1-n1	0.0414817	-0.0109926	0.00620666	-0.0324967	-0.0150926	-0.0315922	-0.121869	-0.132866	-0.170313	-0.323659	-0.327538	-0.328429
	sds3-k1	snt1-n2	-0.025678	-0.0798748	-0.0757151	-0.023017	0.00138107	-0.0256284	-0.142329	-0.176016	-0.176104	-0.153546	-0.151734	-0.177532
	sds3-k2	snt1-n2	-0.0860601	-0.102889	-0.122016	-0.111501	-0.0554979	-0.0899504	-0.215957	-0.192732	-0.235589	-0.163374	-0.156568	-0.169931
	sds3-k2	snt1-n1	0.12119	0.116883	0.0687207	0.00952954	0.0239982	0.025151	0.167511	0.144059	0.135839	-0.144525	-0.182102	-0.136476
SNT1Δ PHO23Δ	snt1-k1	pho23-n1	0.170037	0.141695	0.169161	0.156067	0.194708	0.157967	0.326243	0.284161	0.27446	0.114962	0.0843109	0.114844
	snt1-k2	pho23-n1	0.202227	0.118491	0.135518	0.171106	0.201281	0.165729	0.154598	0.11698	0.0978046	-0.0551381	-0.0676181	-0.0629522
	snt1-k1	pho23-n2	0.200333	0.189519	0.209039	0.0666092	0.107068	0.0757543	0.0716155	0.0366834	-0.00653452	0.0301891	0.0552249	-0.00478781
	snt1-k2	pho23-n2	0.187084	0.116432	0.117664	0.0696803	0.125978	0.0950487	0.0223961	0.0464787	-0.0112902	-0.00823983	0.00298734	-0.035283
	PHO23-k2	snt1-n2	-0.174079	-0.214977	-0.244154	-0.0479797	0.0263365	-0.0227593	-0.242033	-0.215	-0.244613	-0.0710022	-0.053801	-0.0632271
	PHO23-k2	snt1-n1	-0.120431	-0.16628	-0.17157	-0.0626017	0.0231204	-0.0388708	-0.222234	-0.187293	-0.241107	0.00807409	-0.018516	0.00960103
	PHO23-k1	snt1-n1	-0.104094	-0.13786	-0.145542	-0.0967464	-0.0237717	-0.0713051	-0.158964	-0.152494	-0.192019	-0.00768892	-0.0232018	-0.0356748
	PHO23-k1	snt1-n2	-0.151462	-0.189757	-0.210266	-0.0740089	-0.0140227	-0.0534486	-0.157433	-0.164883	-0.189955	-0.0520136	-0.0363519	-0.0522786
DGK1Δ SDS3Δ	dgk1-k1	sds3-n2	0.116789	0.105666	0.0796639	-0.0394304	-0.0136073	-0.0152498	-0.0842237	-0.0927806	-0.157099	0.0299601	0.0393385	-0.0023062
	dgk1-k2	sds3-n1	0.163991	0.0896948	0.0769597	-0.0358433	-0.0127235	-0.0416388	0.0720912	0.0444957	0.0579291	0.0891146	0.0625688	0.0834032
	dgk1-k2	sds3-n2	0.217457	0.120786	0.0876375	0.110729	0.159333	0.113702	0.097835	0.0340234	0.0700126	0.156323	0.0978446	0.140531
	sds3-k1	dgk1-n1	0.150406	0.0895846	0.112499	0.122837	0.144123	0.116547	0.0846656	0.048193	0.0495621	0.0963569	0.107768	0.119531
	sds3-k2	dgk1-n1	0.0545889	0.0419666	0.0186618	0.0582439	0.0610445	0.0431883	0.036127	-9.26595e-05	0.0110308	0.0634769	0.102741	0.0955228
	sds3-k2	dgk1-n2	0.0466144	0.039272	0.0454165	0.00363778	0.00669947	-0.0163935	0.0181551	-0.0286785	-0.0360152	0.0730443	0.0994809	0.129072
	sds3-k1	dgk1-n2	-0.19948	-0.232325	-0.192278	-0.124276	-0.0894412	-0.0963576	0.0198331	-0.0426465	-0.0439134	0.0408896	0.0409135	0.0122142
SAP30Δ SDS3Δ	sds3-k1	sap30-n1	0.31192	0.288379	0.283591	0.0119444	0.0667956	0.0523481	-0.102616	0.0686083	-0.070705	-0.0570643	-0.0896745	-0.0677052
	sds3-k1	sap30-n2	0.132756	0.0958611	0.0864561	-0.0135632	0.0315998	0.028868	-0.0511743	-0.0806002	-0.0994562	-0.0390268	-0.0663128	0.0138061
	sds3-k2	sap30-n1	0.00379374	-0.00358432	-0.0388698	0.00555371	0.0558087	0.0213365	0.109462	0.076633	0.0694787	0.0708715	0.0748604	0.0700237
	sds3-k2	sap30-n2	0.0389506	0.00950822	-0.00654363	-0.00825685	0.0533105	0.0327892	0.114595	0.0736818	0.0805384	0.152112	0.142631	0.17567
	sap30-k1	sds3-n1	-0.0366599	-0.0317451	-0.0739483	-0.0316416	0.0435563	0.0128381	0.0479587	0.0107903	0.028941	0.0823256	0.0945949	0.102974
	sap30-k1	sds3-n2	-0.0694047	-0.0933858	-0.11542	-0.144638	-0.0839153	-0.10668	-0.0618555	-0.115038	-0.101084	0.0118188	0.0258726	0.0251214
SIN3Δ DEP1Δ	sin3-k1	dep1-n1	0.0496036	0.0135664	0.029323	-0.102391	-0.0399902	-0.0694466	-0.0271962	-0.069041	-0.0728851	-0.0920889	-0.081179	-0.0844437
	sin3-k2	dep1-n1	-0.0304867	-0.0513404	-0.116852	-0.108218	-0.0407514	-0.065851	-0.100626	-0.154922	-0.151423	-0.0307436	-0.0206032	-0.0743431
	sin3-k1	dep1-n2	0.0762762	0.0613355	0.0543272	0.060049	0.11561	0.0800969	0.255049	0.205608	0.210083	0.144067	0.141976	0.135709
	sin3-k2	dep1-n2	0.06478	0.0399534	0.00354989	0.0226939	0.0839154	0.0517494	0.217245	0.159911	0.157579	0.136359	0.104944	0.121202
	dep1-k2	sin3-n2	0.0121917	0.00305312	-0.0288268	0.0205148	0.0782953	0.0394073	0.172293	0.134143	0.145731	0.129858	0.135096	0.129873
	dep1-k2	sin3-n1	0.114199	0.113067	0.0809614	0.0565268	0.117844	0.0755767	0.198157	0.155402	0.126388	0.132422	0.119411	0.133146
	dep1-k1	sin3-n1	-0.0200595	-0.0740661	-0.0734754	0.0236103	0.079209	0.0461788	-0.066911	-0.119875	-0.124954	-0.0473425	-0.0395635	-0.0570808
	dep1-k1	sin3-n2	-4.84963e-05	-0.040184	-0.0574594	0.0454361	0.109831	0.0740102	-0.176299	-0.196018	-0.162745	0.00958971	0.00755074	0.0101161
RPD3Δ SDS3Δ	sds3-k1	rpd3-n2	0.186481	0.155487	0.141477	-0.0132635	0.0176257	0.0118499	-0.0101589	-0.037529	-0.0485718	-0.0330043	-0.0377961	-0.0267137
	sds3-k1	rpd3-n1	0.111209	0.0768508	0.0636516	0.10699	0.116296	0.105824	0.15008	0.0987997	0.102902	0.0970848	0.0988248	0.115147
	sds3-k2	rpd3-n2	0.114226	0.0631395	0.0307177	-0.0519254	0.0680997	0.0151528	0.0879451	0.0584089	0.0711097	0.0725562	0.0748748	0.100717
	sds3-k2	rpd3-n1	0.0437971	0.0405498	-0.00414297	0.0219888	0.0870917	0.0475691	0.10082	0.0281783	0.0499545	0.0686429	0.0696973	0.136007
	rpd3-k2	sds3-n1	0.0042108	-0.0133098	-0.0681683	-0.0114456	0.0292882	0.00502432	0.0644959	0.0235379	0.0207808	0.0814818	0.0937766	0.0495937
	rpd3-k1	sds3-n1	0.0772503	0.0601902	0.0313325	0.059729	0.104781	0.0700517	0.188104	0.146237	0.148082	0.0886983	0.0783959	0.0987986
	rpd3-k1	sds3-n2	-0.018098	-0.0449816	-0.0988674	0.092704	0.152819	0.113873	0.176494	0.0949428	0.13434	0.176565	0.174276	0.152335
	rpd3-k2	sds3-n2	-0.0734873	-0.0925683	-0.137107	-0.09529	-0.0348789	-0.0754969	-0.131799	-0.148707	-0.187639	0.029723	0.0401349	-0.0275821
RPD3Δ DGK1Δ	dgk1-k1	rpd3-n2	0.097572	0.0811381	0.0630252	0.138358	0.135871	0.129487	0.14085	0.102561	0.110331	0.135307	0.141804	0.118459
	dgk1-k2	rpd3-n1	0.159456	0.0690334	0.0540188	0.0720463	0.0855672	0.0597744	0.00887315	-0.0101293	-0.0098065	0.0631401	0.0299248	0.0487586
	dgk1-k2	rpd3-n2	0.222336	0.135399	0.112659	0.102769	0.149859	0.102342	0.102712	0.088415	0.0883547	0.0959582	0.0512406	0.100437
	rpd3-k2	dgk1-n1	0.0571197	0.0153266	0.011231	0.0262868	0.0856848	0.0379791	0.00994186	-0.0192672	-0.0108382	0.0951669	0.12168	0.06485
	rpd3-k2	dgk1-n2	0.0157834	-0.0259477	-0.00615052	-0.0168549	0.0309735	-0.0151583	0.000658403	-0.0397825	-0.0365465	0.089548	0.0799782	0.067062
	rpd3-k1	dgk1-n1	0.0444281	-0.00694227	-9.88019e-05	-0.0519993	0.0252739	-0.0158028	0.0126086	-0.0157869	-0.00963107	-0.0546408	-0.0540106	-0.0516284
	rpd3-k1	dgk1-n2	-0.0420346	-0.106391	-0.0788766	-0.0187232	0.0343049	-0.0105945	-0.0334972	-0.0838233	-0.0779417	0.0893198	0.0961149	0.0908825
ARP6Δ DEP1Δ	arp6-k1	dep1-n1	0.294483	0.27806	0.24122	0.235149	0.288412	0.287863	0.257748	0.219306	0.219368	0.264531	0.283231	0.256928
	arp6-k2	dep1-n1	0.095443	0.0951991	0.0633354	0.0707002	0.128381	0.104524	0.144305	0.108794	0.110242	0.122768	0.086656	0.103695
	dep1-k1	arp6-n1	0.116435	0.073871	0.0820776	0.107239	0.134372	0.120272	0.0788149	0.038475	0.0345959	0.074916	0.0686568	0.0831779
	dep1-k2	arp6-n1	0.030537	0.0223676	0.0126318	-0.0395917	0.037036	0.00545257	0.0510107	0.0329513	0.02751	0.0211292	0.0065507	0.0221769
	dep1-k1	arp6-n2	0.0572923	-0.0142441	-0.00902646	-0.00822026	0.0594626	0.0356361	0.0338881	-0.00101957	-1.79954e-05	0.00225426	0.0112721	0.00511546
	dep1-k2	arp6-n2	-0.119799	-0.103873	-0.14003	-0.176769	-0.117996	-0.158245	-0.224462	-0.247572	-0.236658	-0.102137	-0.104151	-0.100652
DGK1Δ SIN3Δ	dgk1-k2	sin3-n2	0.0288492	-0.0319992	-0.00754975	-0.0368237	-0.0149355	-0.0425198	-0.193153	-0.17989	-0.184682	-0.0271992	-0.0579157	-0.0351299
	dgk1-k2	sin3-n1	0.210777	0.137327	0.146439	0.0808069	0.110753	0.0711314	0.0455308	-0.00306352	-0.0305182	0.120845	0.0992961	0.122388
	dgk1-k1	sin3-n1	0.140733	0.12465	0.106868	0.152351	0.147832	0.140411	0.170841	0.104738	0.0801951	0.133275	0.129732	0.123838
	dgk1-k1	sin3-n2	0.0541001	0.0425218	0.0355055	0.105404	0.120311	0.103019	0.152064	0.099375	0.113314	0.158491	0.155518	0.154222
	sin3-k1	dgk1-n1	0.112631	0.0762012	0.0836371	0.0830999	0.126511	0.0751094	0.115085	0.0794618	0.0935092	0.148439	0.148095	0.153761
	sin3-k1	dgk1-n2	0.0804808	0.049339	0.0678106	0.0334814	0.079735	0.0306981	0.0884336	0.0457853	0.0434426	0.0974891	0.10438	0.120442
	sin3-k2	dgk1-n1	0.0579228	0.0186747	0.000204875	0.0401208	0.0899575	0.0440291	0.0177699	-0.0276212	-0.0314741	0.120552	0.129989	0.110899
	sin3-k2	dgk1-n2	0.0215307	-0.017579	-0.00684575	0.000831556	0.0342143	0.00167749	-0.00699631	-0.0684538	-0.0744701	0.0916161	0.0959672	0.0690077
RPD3Δ SIN3Δ	sin3-k1	rpd3-n1	0.239222	0.214954	0.188253	0.183488	0.23459	0.178464	0.37826	0.334083	0.332595	0.211801	0.239828	0.225904
	sin3-k2	rpd3-n1	0.0628109	0.0642145	0.00762036	0.0530399	0.106214	0.0798158	0.165141	0.120587	0.113907	0.137964	0.132136	0.148609
	sin3-k2	rpd3-n2	0.130525	0.105132	0.0815042	0.0391163	0.148019	0.0964595	0.186929	0.149586	0.150596	0.144345	0.138008	0.147261
	sin3-k1	rpd3-n2	0.184631	0.179489	0.160899	0.128615	0.170232	0.12528	0.279614	0.25357	0.2536	0.161797	0.180323	0.19525
	rpd3-k2	sin3-n1	0.166832	0.154223	0.12673	0.0895161	0.14737	0.10331	0.249249	0.198484	0.171147	0.151354	0.141337	0.129333
	rpd3-k1	sin3-n1	0.141497	0.0983962	0.0608102	0.102286	0.157342	0.122899	0.219333	0.173738	0.152045	0.172207	0.174405	0.171609
	rpd3-k1	sin3-n2	0.0170056	-0.00280449	-0.0468368	0.0641777	0.132303	0.0900883	0.185332	0.146014	0.164744	0.18023	0.181852	0.186916
	rpd3-k2	sin3-n2	-0.0736633	-0.134328	-0.19086	-0.0488497	0.0145661	-0.00463682	0.0151253	-0.0119138	-0.00526582	0.109982	0.103341	0.0748497
ARP6Δ DGK1Δ	arp6-k1	dgk1-n2	0.078255	0.0254147	0.0684994	0.0013978	0.0342938	0.000710886	0.0311113	-0.016587	-0.0172617	0.101561	0.110924	0.114931
	arp6-k1	dgk1-n1	0.100817	0.0529469	0.0582178	0.10633	0.142585	0.108518	0.093651	0.0577097	0.0667945	0.184773	0.196086	0.176505
	dgk1-k1	arp6-n1	0.121558	0.112083	0.0859371	0.121408	0.135794	0.130639	0.134004	0.0893588	0.0976147	0.122381	0.104986	0.121973
	dgk1-k1	arp6-n2	0.112831	0.108995	0.0772239	0.0913696	0.0982837	0.0920513	0.135028	0.0938565	0.0925204	0.149272	0.154334	0.153357
	dgk1-k2	arp6-n1	0.292141	0.197179	0.181308	0.0197544	0.051908	0.0125536	0.108029	0.086121	0.0788996	0.179372	0.126885	0.192613
	dgk1-k2	arp6-n2	0.299147	0.203466	0.196879	0.0394895	0.0659057	0.028286	0.0711685	0.0520651	0.048063	0.112543	0.0683067	0.113522
DGK1Δ PHO23Δ	dgk1-k1	pho23-n1	0.0720982	0.0590982	0.0333945	0.140427	0.171501	0.172498	0.32322	0.278374	0.288846	0.150609	0.174909	0.14367
	dgk1-k1	pho23-n2	0.197721	0.185519	0.166425	0.163706	0.17003	0.157104	0.277988	0.223559	0.222292	0.120685	0.150905	0.0934501
	dgk1-k2	pho23-n2	0.250298	0.139297	0.171426	-0.123567	-0.0667092	-0.108862	-0.106027	-0.123268	-0.147449	-0.0723076	-0.0887069	-0.101229
	dgk1-k2	pho23-n1	0.21313	0.130232	0.125869	0.0769972	0.108745	0.0784565	0.0303838	-0.00859979	-0.00301645	0.114295	0.0823159	0.107174
	PHO23-k1	dgk1-n1	0.0710344	0.030273	0.0329288	0.0390236	0.102336	0.0553142	0.0515848	0.0191561	0.0261371	0.127197	0.156654	0.10605
	PHO23-k1	dgk1-n2	0.0380441	-0.0154403	0.0133951	-0.0293957	0.0359818	-0.00726092	0.0204924	-0.0272841	-0.0257623	0.0715833	0.0895667	0.0451656
	PHO23-k2	dgk1-n2	0.00854441	-0.0435247	-0.0193692	-0.00239882	0.0619654	0.0129633	-0.0486333	-0.07841	-0.0711862	0.0692813	0.0566441	0.0685876
	PHO23-k2	dgk1-n1	0.294901	0.230348	0.247921	0.0427496	0.12411	0.0673545	-0.105606	0.0655515	-0.0558782	0.165305	0.159086	0.171655
ARP6Δ SDS3Δ	arp6-k1	sds3-n1	0.155836	0.128456	0.129599	0.23517	0.264718	0.248214	0.210202	0.162522	0.166938	0.197502	0.219271	0.188605
	arp6-k1	sds3-n2	0.231785	0.202177	0.191244	0.256156	0.272241	0.284179	0.319978	0.235589	0.272126	0.181144	0.188089	0.141706
	arp6-k2	sds3-n1	0.134983	0.131841	0.122434	-0.0165698	0.0296644	0.0177263	0.110037	0.0752697	0.0687064	0.0377151	0.0242796	0.0245185
	arp6-k2	sds3-n2	-0.153267	-0.179232	-0.182273	-0.00129726	0.0258458	0.00176033	0.0579589	-0.0252138	0.00517481	0.0232548	0.0150171	-0.00371418
	sds3-k1	arp6-n2	0.000273155	-0.0239623	-0.0288714	-0.0291011	-0.0127907	-0.0275589	0.028775	-0.028957	-0.0166187	-0.0361458	-0.0310206	-0.0572467
	sds3-k1	arp6-n1	-0.0241074	-0.0627951	-0.0499898	0.0218429	0.0624362	0.0422371	0.0969515	0.0290109	0.0439176	0.0284304	0.00365097	0.0260041
	sds3-k2	arp6-n1	0.0242113	-0.00559821	-0.0441062	0.055103	0.122895	0.0887143	0.150262	0.114431	0.103646	0.16088	0.148215	0.163046
DEP1Δ SDS3Δ	sds3-k1	dep1-n1	0.20801	0.188682	0.163274	0.02647	0.0616324	0.0521241	-0.0509183	-0.0880577	-0.100906	-0.0746645	-0.0867807	-0.0442143
	sds3-k1	dep1-n2	0.251257	0.209714	0.20106	0.0271161	0.0609645	0.0643212	0.0235521	0.0177653	-0.0317296	-0.00421058	0.0500311	0.0454302
	sds3-k2	dep1-n1	0.126885	0.126486	0.0883095	0.0338172	0.0570878	0.0350065	0.14656	0.0988619	0.102741	0.0809526	0.0950036	0.15778
	sds3-k2	dep1-n2	0.0741054	0.0573573	0.0284176	0.0450024	0.068815	0.0492875	0.191822	0.14152	0.144893	0.190617	0.194302	0.211117
	dep1-k1	sds3-n1	0.0164226	0.0210588	-0.019458	-0.0198071	0.0103484	-0.00374418	0.12309	0.0813831	0.0957032	0.103195	0.0277579	0.0615415
	dep1-k2	sds3-n1	0.0937849	0.0969258	0.061343	0.0726185	0.134023	0.0929886	0.230895	0.206633	0.209566	0.138565	0.135478	0.125901
	dep1-k2	sds3-n2	0.0128877	-0.0050613	-0.0336701	0.0849946	0.141732	0.110647	0.222631	0.152684	0.192926	0.130341	0.125841	0.142338
	dep1-k1	sds3-n2	0.105505	0.0466198	0.0547607	0.225045	0.258793	0.234473	0.254885	0.166723	0.201166	0.110286	0.140455	0.18471
