# Supplementary material for: iSeq: A New Double-Barcode Method for Detecting Dynamic Genetic Interactions in Yeast
Source: G3 (Bethesda). 2016 Nov 7;7(1):143–53. doi: 10.1534/g3.116.034207 (PMC5217104; doi:10.1534/g3.116.034207)
Supplement: Supplementary file 11 [file 143Table_S3.xlsx]

## Sheet: read_me
Strain_info Worksheet:
	Each row is a genetic change observed in our whole genome sequencing data
	Each column is an experimental strain sequenced
	Boxes marked with a '1' indicate that this feature was present in this strain
	Boxes marked with a 'HET' indicate heterozygosity for this feature in this strain
SNP_info Worksheet
	Each row is a genetic change observed in our whole genome sequencing data
	Each column is information about the feature:
		'first_strains_oberved_in'	indicates where in the strain generation process the SNP first appeared
		'genomic_element'	indicates what type of genomic feature the genetic change falls in
		'systematic_name'	if the genetic feature is an ORF, this column indicates the systematic name of the ORF
		'gene_name'	if the genetic feature is an ORF, this indicates the common gene name if applicable
		'protein_length(aa)'	if genomic feature is an ORF, this column indicates the length of the protein coded by the ORF in amino acids
		'aa_change'	indicates amino acid change resulting from the genetic change (format = original amino acid, amino acid position, new amino acid)
		'aa_change_consequence'	indicates the consequence of the amino acid change
		'sift_prediction'	if the mutation was non-synonymous, indicates the SIFT prediction for the given amino acid change (low confidence call marked with asterisk)

## Sheet: strain_info
	PHO23Δ RPD3Δ (F2)								ARP6Δ PHO23Δ (F2)							SDS3Δ PHO23Δ (F2)								SIN3Δ DEP1Δ (F2)								SIN3Δ SDS3Δ (F2)								sum across DKOs	Single gene deletion strains (F0)
genotype:	rpd3Δ::KanMX,BC1 pho23Δ::NatMX,BC1	rpd3Δ::KanMX,BC2 pho23Δ::NatMX,BC1	rpd3Δ::KanMX,BC1 pho23Δ::NatMX,BC2	rpd3Δ::KanMX,BC2 pho23Δ::NatMX,BC2	pho23Δ::KanMX,BC1 rpd3Δ::NatMX,BC1	pho23Δ::KanMX,BC2 rpd3Δ::NatMX,BC1	pho23Δ::KanMX,BC1 rpd3Δ::NatMX,BC2	pho23Δ::KanMX,BC2 rpd3Δ::NatMX,BC2	pho23Δ::KanMX,BC1 arp6Δ::NatMX,BC1	pho23Δ::KanMX,BC1 arp6Δ::NatMX,BC2	pho23Δ::KanMX,BC2 arp6Δ::NatMX,BC1	pho23Δ::KanMX,BC2 arp6Δ::NatMX,BC2	arp6Δ::KanMX,BC1 pho23Δ::NatMX,BC1	arp6Δ::KanMX,BC2 pho23Δ::NatMX,BC1	arp6Δ::KanMX,BC1 pho23Δ::NatMX,BC2	pho23Δ::KanMX,BC1 sds3Δ::NatMX,BC2	pho23Δ::KanMX,BC2 sds3Δ::NatMX,BC2	pho23Δ::KanMX,BC1 sds3Δ::NatMX,BC1	pho23Δ::KanMX,BC2 sds3Δ::NatMX,BC1	sds3Δ::KanMX,BC2 pho23Δ::NatMX,BC1	sds3Δ::KanMX,BC1 pho23Δ::NatMX,BC1	sds3Δ::KanMX,BC2 pho23Δ::NatMX,BC2	sds3Δ::KanMX,BC1 pho23Δ::NatMX,BC2	sin3Δ::KanMX,BC1 dep1Δ::NatMX,BC1	sin3Δ::KanMX,BC2 dep1Δ::NatMX,BC1	dep1Δ::KanMX,BC1 sin3Δ::NatMX,BC1	dep1Δ::KanMX,BC2 sin3Δ::NatMX,BC1	dep1Δ::KanMX,BC1 sin3Δ::NatMX,BC2	dep1Δ::KanMX,BC2 sin3Δ::NatMX,BC2	sin3Δ::KanMX,BC1 dep1Δ::NatMX,BC2	sin3Δ::KanMX,BC2 dep1Δ::NatMX,BC2	sin3Δ::KanMX,BC1 sds3Δ::NatMX,BC2	sin3Δ::KanMX,BC2 sds3Δ::NatMX,BC2	sin3Δ::KanMX,BC1 sds3Δ::NatMX,BC1	sin3Δ::KanMX,BC2 sds3Δ::NatMX,BC1	sds3Δ::KanMX,BC1 sin3Δ::NatMX,BC1	sds3Δ::KanMX,BC2 sin3Δ::NatMX,BC1	sds3Δ::KanMX,BC1 sin3Δ::NatMX,BC2	sds3Δ::KanMX,BC2 sin3Δ::NatMX,BC2		arp6Δ::KanMX	arp6Δ::NatMX	dep1Δ::KanMX	pho23Δ::KanMX	pho23Δ::NatMX	rpd3Δ::KanMX	rpd3Δ::NatMX	sds3Δ::KanMX	sds3Δ::NatMX
multiplex-tag:	TCCTGAGC-CTCTCTAT	TAGGCATG-CTCTCTAT	GGACTCCT-CTCTCTAT	CTCTCTAC-CTCTCTAT	CAGAGAGG-CTCTCTAT	GCTACGCT-CTCTCTAT	CGAGGCTG-CTCTCTAT	AAGAGGCA-CTCTCTAT	AAGAGGCA-TATCCTCT	GTAGAGGA-TATCCTCT	TAAGGCGA-AGAGTAGA	CGTACTAG-AGAGTAGA	CAGAGAGG-TAGATCGC	AGGCAGAA-CTCTCTAT	TAAGGCGA-CTCTCTAT	CGTACTAG-TATCCTCT	AGGCAGAA-TATCCTCT	GTAGAGGA-CTCTCTAT	TAAGGCGA-TATCCTCT	GGACTCCT-TAGATCGC	CGTACTAG-CTCTCTAT	AGGCAGAA-TAGATCGC	TCCTGAGC-TAGATCGC	TAGGCATG-TAGATCGC	CTCTCTAC-TAGATCGC	TAAGGCGA-TAGATCGC	AGGCAGAA-AGAGTAGA	TCCTGAGC-TATCCTCT	GGACTCCT-TATCCTCT	GCTACGCT-TATCCTCT	CGAGGCTG-TATCCTCT	GTAGAGGA-TAGATCGC	AAGAGGCA-TAGATCGC	CGAGGCTG-TAGATCGC	GCTACGCT-TAGATCGC	TAGGCATG-TATCCTCT	CTCTCTAC-TATCCTCT	CGTACTAG-TAGATCGC	CAGAGAGG-TATCCTCT		GTAGAGGA-AGAGTAGA	CAGAGAGG-GTAAGGAG	AGGCAGAA-GTAAGGAG	CTCTCTAC-GTAAGGAG	GTAGAGGA-GTAAGGAG	TCCTGAGC-GTAAGGAG	CGAGGCTG-GTAAGGAG	GGACTCCT-GTAAGGAG	AAGAGGCA-GTAAGGAG
WCD
Chr1																										1		1												2
Chr2																					1																			1
Chr3														1																										1
Chr5		1	1	1				1					1								1		1	1	1	1		1				1		1	1	1	1			16
Chr7																																								0
Chr8																							1													1		1		3
Chr9										1											1															1				3
Chr11									1	1					1													1												4				1	1
Diploidy:													1								1																			2
SNP
chr2_73251_T_A						1		1				1																												3
chr2_117447_T_G																																								0
chr2_194470_C_A			1	1											1							1																		4
chr2_374705_A_T											1		HET	1	1																									3	1	1
chr2_456292_A_G																										1	1		1	1			1				1	1		7
chr2_616216_C_A																																								0
chr3_60492_C_A																									1								1		1					3
chr3_178565_C_A		1																																						1
chr4_107279_C_T																																								0
chr4_291870_G_C																																	1		1					2
chr4_718178_T_C		1			1			1	1	1	1	HET	HET	1	1			1		1	HET	1																		11				1	1
chr4_797615_G_T																											1													1
chr4_844043_G_A															1							1																		2
chr4_945736_A_C										1																														1
chr4_1164276_T_A													HET	1						1	HET																			2
chr4_1329832_TAGAGGTGGTTACGATAGTCCA_T																								1				1	1			1			1	1		1		7
chr4_1445093_ATAAG_A																																								0
chr4_1505416_A_G																							1																	1
chr5_406661_G_T																											1													1
chr6_37049_A_G	1													1							HET			1	1	1		1				1	1			1				9
chr6_43627_G_A																				1																	1			2								1	1
chr6_63425_G_A		1																																						1
chr6_217839_C_T																																								0
chr6_224706_C_T																																								0
chr6_227635_C_T																								1		1	1										1			4
chr7_270171_G_GA																																								0
chr7_497323_G_A																											1													1
chr7_913078_G_C																																								0
chr7_974659_A_AT								1																																1
chr8_45646_T_C																																								0
chr8_116053_C_G																1																1	1							3
chr8_151977_A_C																				1		1																		2
chr8_198352_G_A			1	1																			HET																	2
chr8_488736_C_T																											1													1			1
chr10_83182_G_C									1		1																													2		1
chr10_396262_A_G																																					1		1	2
chr10_582801_A_G																																								0
chr11_144613_G_T			1	1			1	1							1			1					1		1			HET	1					1						10
chr11_339897_G_T																																			1					1
chr11_563833_G_A																																								0
chr11_589175_T_A									1		1		HET	1										1								1	1	1						7	1	1
chr11_649700_G_T								1			1	1	HET							1	HET	1																		5				1	1
chr12_64924_G_C																																								0
chr12_149604_G_T																																								0
chr12_160055_C_A																								1																1			1
chr12_185265_G_C	1												HET	1							HET																			2
chr12_185982_C_G																										1											1			2
chr12_954114_C_A								1																																1
chr12_1058375_G_T																	1																1							2
chr13_411063_A_G																											1													1
chr13_821975_G_T	1	1			1					1	1	HET	HET	1	1				1		HET												1			1				10
chr13_836935_C_A																																								0
chr13_858617_C_G																		1																						1
chr14_138722_C_CA																		1																						1
chr14_139112_G_A								1				HET																												1
chr14_181337_C_G																			1																1					2
chr14_428808_A_T																				1																				1
chr15_108_A_AC																		1	1															1						3
chr15_29913_T_A								1																																1
chr15_725606_G_C																			1																					1
chr15_817219_G_A																				1																				1
chr15_1012634_C_A											1																													1
chr15_1048169_G_A			1																																					1
chr15_1011804_C_T																								1	1															2
chr15_142536_A_C																												1												1			1
chr15_282239_T_G																																						1		1
chr15_594440_G_T																																								0
chr15_611805_C_T																														1										1
chr15_636315_T_A																					HET															1				1
chr15_1055358_C_A																																								0
chr16_112279_C_A																				1																				1
chr16_174955_A_C																			1			1												1	1		1			5						1	1	1	1
chr16_666464_C_T																		1	1															1						3									1
Total # of SNPs:	3	4	4	3	2	1	1	8	3	3	7	5	7	7	6	1	1	6	6	8	7	6	3	6	4	4	7	4	3	2	0	4	8	5	6	4	6	3	1		2	3	3	2	2	1	1	2	3
[truncated: 54 more columns]

## Sheet: SNP_info
SNP: chrom_pos_ref_alt	first_strains_oberved_in	genomic_element	systematic_name	gene_name	protein_length(aa)	aa_change	aa_change_consequence	sift_prediction (* = low confidence)
chr2_73251_T_A	single_gene_deletion_+_BC	ORF	YBL080C	PET112	541	D482V	nonsynonymous	TOLERATED
chr2_117447_T_G	double_gene_deletion_+_DBC	intergenic
chr2_194470_C_A	single_gene_deletion_+_BC	ORF	YBL015W	ACH1	526	H117N	nonsynonymous	TOLERATED
chr2_374705_A_T	deletion_collection	ORF	YBR068C	BAP2	609	I329N	nonsynonymous	AFFECT PROTEIN FUNCTION
chr2_456292_A_G	deletion_collection	ORF	YBR108W	AIM3	947	R491G	nonsynonymous	TOLERATED
chr2_616216_C_A	double_gene_deletion_+_DBC	ORF	YBR198C	TAF5	798	A770S	nonsynonymous	TOLERATED
chr3_60492_C_A	single_gene_deletion_+_BC	ORF	YCL036W	GFD2	566	D489E	nonsynonymous	no homologs
chr3_178565_C_A	double_gene_deletion_+_DBC	intergenic
chr4_107279_C_T	deletion_collection	ORF	YDL195W	SEC31	1273	V24V	synonymous
chr4_291870_G_C	single_gene_deletion_+_BC	ORF	YDL093W	PMT5	743	P654P	synonymous
chr4_718178_T_C	deletion_collection	ORF	YDR131C	YDR131C	556	S95G	nonsynonymous	no homologs
chr4_797615_G_T	double_gene_deletion_+_DBC	ORF	YDR170C	SEC7	2009	F1536L	nonsynonymous	TOLERATED
chr4_844043_G_A	single_gene_deletion_+_BC	ORF	YDR192C	NUP42	430	N273N	synonymous
chr4_945736_A_C	double_gene_deletion_+_DBC	intergenic
chr4_1164276_T_A	double_gene_deletion_+_DBC	ORF	YDR345C	HXT3	567	I129F	nonsynonymous	TOLERATED
chr4_1329832_TAGAGGTGGTTACGATAGTCCA_T	single_gene_deletion_+_BC	ORF	YDR432W	NPL3	414	21bp_deletion_aa_350	frameshift
chr4_1445093_ATAAG_A	single_gene_deletion_+_BC	ORF	YDR497C	ITR1	584	4bp_deletion_aa_125	frameshift
chr4_1505416_A_G	double_gene_deletion_+_DBC	intergenic
chr5_406661_G_T	double_gene_deletion_+_DBC	intergenic
chr6_37049_A_G	iSeq BC library	ORF	YFL049W	SWP82	623	T83A	nonsynonymous	TOLERATED
chr6_43627_G_A	deletion_collection	intergenic
chr6_63425_G_A	double_gene_deletion_+_DBC	ORF	YFL034C-B	Mob2	287	A152V	nonsynonymous	AFFECT PROTEIN FUNCTION
chr6_217839_C_T	double_gene_deletion_+_DBC	ORF	YFR031C	SMC2	1170	E756E	synonymous
chr6_224706_C_T	single_gene_deletion_+_BC	ORF	YFR033C	QCR6	147	V22M	nonsynonymous	AFFECT PROTEIN FUNCTION*
chr6_227635_C_T	deletion_collection	ORF	YFR037C	RSC8	557	E518K	nonsynonymous	AFFECT PROTEIN FUNCTION*
chr7_270171_G_GA	deletion_collection	intergenic
chr7_497323_G_A	double_gene_deletion_+_DBC	ORF	YGR001C	EFM5	248	S186F	nonsynonymous	TOLERATED
chr7_913078_G_C	double_gene_deletion_+_DBC	ORF	YGR209C	TRX2	104	D50E	nonsynonymous	TOLERATED
chr7_974659_A_AT	single_gene_deletion_+_BC	ORF	YGR240C-A	YGR240C-A	66	1bp_insertion_aa_40	frameshift
chr8_45646_T_C	single_gene_deletion_+_BC	ORF	YHL030W	ECM29	1868	S1855P	nonsynonymous	AFFECT PROTEIN FUNCTION*
chr8_116053_C_G	single_gene_deletion_+_BC	intergenic
chr8_151977_A_C	single_gene_deletion_+_BC	ORF	YHR023W	MYO1	1928	I104I	synonymous
chr8_198352_G_A	single_gene_deletion_+_BC	intergenic
chr8_488736_C_T	deletion_collection	ORF	YHR194W	MDM31	579	P27L	nonsynonymous	TOLERATED
chr10_83182_G_C	deletion_collection	intergenic
chr10_396262_A_G	single_gene_deletion_+_BC	ORF	YJL024C	APS3	194	F85S	nonsynonymous	AFFECT PROTEIN FUNCTION
chr10_582801_A_G	deletion_collection	ORF	YJR083C	ACF4	309	L246P	nonsynonymous	no homologs
chr11_144613_G_T	iSeq BC library	ORF	YKL163W	PIR3	325	Q71H	nonsynonymous	AFFECT PROTEIN FUNCTION*
chr11_339897_G_T	single_gene_deletion_+_BC	ORF	YKL052C	ASK1	292	P217Q	nonsynonymous	AFFECT PROTEIN FUNCTION*
chr11_563833_G_A	deletion_collection	ORF	YKR064W	OAF3	863	R429R	synonymous
chr11_589175_T_A	deletion_collection	ORF	YKR079C	TRZ1	838	E44V	nonsynonymous	AFFECT PROTEIN FUNCTION
chr11_649700_G_T	deletion_collection	ORF	YKR102W	FLO10	1169	V1115V	synonymous
chr12_64924_G_C	double_gene_deletion_+_DBC	ORF	YLL039C	UBI4	381	S95C	nonsynonymous	AFFECT PROTEIN FUNCTION
chr12_149604_G_T	deletion_collection	ORF	YLL001W	DNM1	757	G572V	nonsynonymous	TOLERATED
chr12_160055_C_A	deletion_collection	ORF	YLR005W	SSL1	461	P3T	nonsynonymous	AFFECT PROTEIN FUNCTION*
chr12_185265_G_C	single_gene_deletion_+_BC	intergenic
chr12_185982_C_G	single_gene_deletion_+_BC	ORF	YLR023C	IZH3	543	R383P	nonsynonymous	AFFECT PROTEIN FUNCTION*
chr12_954114_C_A	double_gene_deletion_+_DBC	ORF	YLR414C	PUN1	263	A11S	nonsynonymous	no homologs
chr12_1058375_G_T	single_gene_deletion_+_BC	ORF	YLR459W	GAB1	394	G348W	nonsynonymous	AFFECT PROTEIN FUNCTION*
chr13_411063_A_G	double_gene_deletion_+_DBC	ORF	YMR071C	TVP18	167	F68S	nonsynonymous	AFFECT PROTEIN FUNCTION
chr13_821975_G_T	iSeq BC library	ORF	YMR277W	FCP1	732	D574Y	nonsynonymous	TOLERATED
chr13_836935_C_A	double_gene_deletion_+_DBC	intergenic
chr13_858617_C_G	double_gene_deletion_+_DBC	ORF	YMR295C	YMR295C	197	A92P	nonsynonymous	no homolog
chr14_138722_C_CA	single_gene_deletion_+_BC	ORF	YNL268W	LYP1	611	1bp_insertion_aa_58	frameshift
chr14_139112_G_A	single_gene_deletion_+_BC	ORF	YNL268W	LYP1	611	G188D	nonsynonymous	AFFECT PROTEIN FUNCTION
chr14_181337_C_G	single_gene_deletion_+_BC	intergenic
chr14_428808_A_T	double_gene_deletion_+_DBC	ORF	YNL103W	MET4	672	L358F	nonsynonymous	no homologs
chr15_108_A_AC	single_gene_deletion_+_BC	telomere
chr15_29913_T_A	double_gene_deletion_+_DBC	ORF	YOL155C	HPF1	967	D565V	nonsynonymous	AFFECT PROTEIN FUNCTION*
chr15_725606_G_C	double_gene_deletion_+_DBC	ORF	YOR205C	GEP3	556	H543Q	nonsynonymous	no homologs
chr15_817219_G_A	double_gene_deletion_+_DBC	intergenic
chr15_1012634_C_A	single_gene_deletion_+_BC	ORF	YOR359W	VTS1	523	Y482*	premature_stop
chr15_1048169_G_A	double_gene_deletion_+_DBC	intergenic
chr15_1011804_C_T	single_gene_deletion_+_BC	ORF	YOR359W	VTS1	523	Q206*	premature_stop
chr15_142536_A_C	deletion_collection	ORF	YOL094C	RFC4	323	L7W	nonsynonymous	TOLERATED
chr15_282239_T_G	double_gene_deletion_+_DBC	intergenic
chr15_594440_G_T	single_gene_deletion_+_BC	intergenic
chr15_611805_C_T	iSeq BC library	intergenic
chr15_636315_T_A	single_gene_deletion_+_BC	ORF	YOR160W	MTR10	972	I826N	nonsynonymous	AFFECT PROTEIN FUNCTION*
chr15_1055358_C_A	deletion_collection	intergenic
chr16_112279_C_A	double_gene_deletion_+_DBC	ORF	YPL231W	FAS2	1887	P1210T	nonsynonymous	AFFECT PROTEIN FUNCTION*
chr16_174955_A_C	deletion_collection	intergenic
chr16_666464_C_T	deletion_collection	ORF	YPR054W	SMK1	388	P62L	nonsynonymous	TOLERATED
