# Supplementary material for: iSeq: A New Double-Barcode Method for Detecting Dynamic Genetic Interactions in Yeast
Source: G3 (Bethesda). 2016 Nov 7;7(1):143–53. doi: 10.1534/g3.116.034207 (PMC5217104; doi:10.1534/g3.116.034207)
Supplement: Supplementary file 13 [file 143Table_S4.xlsx]

## Sheet: Sheet1
	YPD				YPD37				YPEG
genotype	lower_bound	mean	upper_bound	interaction_call	lower_bound	mean	upper_bound	interaction_call	lower_bound	mean	upper_bound	interaction_call
ARP6Δ SIN3Δ	-0.242263	-0.16549	-0.088716	NEGATIVE	-0.371734	-0.276705	-0.181676	NEGATIVE	-0.489913	-0.316375	-0.142837	NEGATIVE
SIN3Δ DEP1Δ	-0.163247	-0.0794807	0.00428575	NONE	-0.263983	-0.123507	0.0169687	NONE	-0.219006	-0.0852286	0.0485492	NONE
ARP6Δ DEP1Δ	-0.0855163	0.061871	0.209258	NONE	-0.12707	0.0359598	0.198989	NONE	-0.0753146	0.0597766	0.194868	NONE
ARP6Δ SAP30Δ	-0.219056	-0.117925	-0.0167943	NEGATIVE	-0.424646	-0.233187	-0.0417279	NEGATIVE	-0.485181	-0.238811	0.00755861	NONE
ARP6Δ SDS3Δ	-0.0183398	0.0924565	0.203253	NONE	0.0124151	0.103843	0.195271	POSITIVE	-0.0881757	0.0332684	0.154713	NONE
ARP6Δ RPD3Δ	-0.454886	-0.242511	-0.0301365	NEGATIVE	-0.356762	-0.329987	-0.303213	NEGATIVE	-0.602478	-0.430519	-0.258561	NEGATIVE
ARP6Δ PHO23Δ	-0.199337	-0.0754143	0.048508	NONE	-0.316372	-0.14249	0.0313912	NONE	-0.343503	-0.152538	0.0384275	NONE
DEP1Δ SNT1Δ	-0.0885849	-0.0135051	0.0615747	NONE	-0.256883	-0.18831	-0.119736	NEGATIVE	-0.154064	-0.0712334	0.0115974	NONE
ARP6Δ SNT1Δ	-0.0764828	-0.0172446	0.0419937	NONE	-0.197723	-0.0855828	0.026557	NONE	-0.242869	-0.115895	0.0110786	NONE
SNT1Δ SDS3Δ	-0.0617236	0.0221496	0.106023	NONE	-0.193352	-0.0535918	0.086168	NONE	-0.0771053	0.00521592	0.0875371	NONE
SNT1Δ DGK1Δ	-0.0889922	0.0157383	0.120469	NONE	-0.0254052	0.0131818	0.0517687	NONE	-0.180672	-0.0245108	0.13165	NONE
SNT1Δ PHO23Δ	-0.0344757	0.0471224	0.128721	NONE	-0.197788	-0.0397679	0.118252	NONE	-0.153495	-0.00305295	0.147389	NONE
SIN3Δ DEP1Δ	-0.022993	0.0314128	0.0858186	NONE	-0.106925	0.029779	0.166483	NONE	-0.0404514	0.00930787	0.0590671	NONE
SNT1Δ RPD3Δ	-0.137272	-0.0452078	0.0468568	NONE	-0.282975	-0.174111	-0.0652475	NEGATIVE	-0.360042	-0.202943	-0.0458432	NEGATIVE
DGK1Δ SIN3Δ	0.0183101	0.0657169	0.113124	POSITIVE	-0.0684139	0.0187176	0.105849	NONE	0.0137199	0.0638429	0.113966	POSITIVE
SIN3Δ PHO23Δ	-0.0353096	0.0279471	0.0912038	NONE	-0.00719321	0.106092	0.219377	NONE	-0.158642	-0.0732896	0.0120629	NONE
SIN3Δ SDS3Δ	-0.0412728	0.0066984	0.0546696	NONE	-0.0888302	-0.010068	0.0686941	NONE	-0.0573091	0.000425081	0.0581592	NONE
SAP30Δ SNT1Δ	-0.0357122	0.0169563	0.0696248	NONE	-0.175835	-0.15204	-0.128245	NEGATIVE	-0.106175	0.00570724	0.117589	NONE
SIN3Δ RPD3Δ	0.0543136	0.104738	0.155162	POSITIVE	0.0980935	0.182354	0.266615	POSITIVE	-0.0129128	0.0806774	0.174268	NONE
SIN3Δ SAP30Δ	-0.0385965	-0.0111657	0.016265	NONE	-0.0379988	0.0218365	0.0816718	NONE	-0.160047	-0.0939158	-0.0277848	NEGATIVE
DEP1Δ SAP30Δ	-0.0154576	0.0254413	0.0663402	NONE	-0.00884394	0.0515145	0.111873	NONE	-0.0871284	-0.0321666	0.0227952	NONE
DGK1Δ DEP1Δ	0.00778677	0.0637018	0.119617	POSITIVE	-0.114228	-0.0322627	0.0497024	NONE	0.0157511	0.0421004	0.0684497	POSITIVE
DGK1Δ ARP6Δ	0.0192466	0.0711822	0.123118	POSITIVE	0.0294334	0.0723415	0.11525	POSITIVE	0.0510326	0.131828	0.212623	POSITIVE
DGK1Δ PHO23Δ	-0.0123402	0.0601279	0.132596	NONE	-0.0812484	0.0427694	0.166787	NONE	0.0269801	0.109732	0.192483	POSITIVE
DEP1Δ RPD3Δ	-0.0381551	0.013657	0.065469	NONE	-0.065734	0.0250265	0.115787	NONE	-0.0610438	-0.00983156	0.0413806	NONE
DGK1Δ SAP30Δ	-0.0828552	0.000111201	0.0830777	NONE	-0.214346	-0.0791543	0.0560377	NONE	-0.0605954	0.0928008	0.246197	NONE
DGK1Δ RPD3Δ	-0.00331154	0.051783	0.106878	NONE	-0.0456373	0.015155	0.0759472	NONE	-0.0286814	0.0415278	0.111737	NONE
RPD3Δ PHO23Δ	-0.0170582	0.0354099	0.0878781	NONE	0.0116354	0.107996	0.204357	POSITIVE	-0.154183	-0.0836534	-0.0131238	NEGATIVE
DGK1Δ SDS3Δ	-0.0579398	0.0216725	0.101285	NONE	-0.0516651	0.00754784	0.0667607	NONE	-0.0614787	0.0492177	0.159914	NONE
SAP30Δ SDS3Δ	-0.0580423	0.00155853	0.0611593	NONE	-0.0839073	-0.000102401	0.0837025	NONE	-0.103297	0.0434252	0.190148	NONE
DEP1Δ PHO23Δ	-0.0109177	0.0281522	0.0672222	NONE	0.026281	0.0891207	0.15196	POSITIVE	-0.13296	-0.0792804	-0.0256011	NEGATIVE
SDS3Δ PHO23Δ	-0.0473325	0.0255432	0.0984189	NONE	-0.0225003	0.11183	0.246161	NONE	-0.0964863	-0.0505796	-0.00467294	NEGATIVE
DEP1Δ SDS3Δ	0.0185157	0.0801565	0.141797	POSITIVE	0.0262798	0.113933	0.201586	POSITIVE	0.0231413	0.0906116	0.158082	POSITIVE
SDS3Δ RPD3Δ	-0.0132701	0.0393524	0.0919749	NONE	-0.0367849	0.0492003	0.135186	NONE	-0.0433135	0.0270766	0.0974667	NONE
SAP30Δ PHO23Δ	-0.00588484	0.013293	0.0324708	NONE	0.0136267	0.0437033	0.07378	POSITIVE	-0.131777	-0.0935938	-0.0554104	NEGATIVE
RPD3Δ SAP30Δ	-0.0910492	-0.0063312	0.0783868	NONE	-0.116124	0.0315386	0.179201	NONE	-0.144497	-0.0547178	0.0350613	NONE
