# Supplementary material for: iSeq: A New Double-Barcode Method for Detecting Dynamic Genetic Interactions in Yeast
Source: G3 (Bethesda). 2016 Nov 7;7(1):143–53. doi: 10.1534/g3.116.034207 (PMC5217104; doi:10.1534/g3.116.034207)
Supplement: Supplementary file 15 [file 143Table_S5.xlsx]

## Sheet: Read_me
TECAN_data worksheet
Summary:
This worksheet contains data from a 96-well format OD growth curve assay for each experimental strain. This data was used to obtain an independent estimate of fitness to compare iSeq measurements to.
Each row is a double-barcoded double-deletion strain:
All possible pairwise combinations of the parental strains used to generate double-barcode double-deletion strains are listed, but some rows contain no data (NA). This is because either the strains were not generated, or because they were generated, but were used as putative WT controls (i.e. they contained two dubious ORF gene deletions, and no gene deletions).
Each column contains the following information:
P1 is the name of the first parental strain used to generate the experimental strain on this row. The gene deletion is labeled before the "-", the "k" indicates that the deletion was marked with the KANMX marker. The number after the "k" identifies the DNA barcode for this parent, either "1" or "2", as 2 barcoded strains were generated for each KANMX marked gene deletion.
P2 is the name of the second parental strain used to generate the experimental strain on this row. The gene deletion is labeled before the "-", the "n" indicates that the deletion was marked with the NATMX marker. The number after the "n" identifies the DNA barcode for this parent, either "1" or "2", as 2 barcoded strains were generated for each NATMX marked gene deletion.
dtr1, dtr2, dtr3 indicates the doubling time calculated from the OD measurements taken for this strain in each of three replicate wells.
sr1, sr2, sr3 indicates the fitness estimate calculated for this strain from the doubling time in each of three replicate wells.
plate_num indicates which experimental plate number this strain was grown on for its OD growth curve. A total of 19 96-well plates were run to obtain measurements for all strains.
WTdt indicates the doubling time of the WT strain used to calculate the fitness of this strain. The doubling time of the WT was measured on the same experimental plate as the experimental strain.
YPD, YPD37, YPEG R1-R3 worksheets
Summary:
Each of these nine worksheets contains sequencing counts for each strain at each time point in one of the nine experimental cultures. Fitness estimates for each strain were made from these counts as outlined in the Methods. Fitness estimates can be viewed in S4 Table.
Each row is a double-barcoded double-deletion strain:
All possible pairwise combinations of the parental strains used to generate double-barcode double-deletion strains are listed, but some rows contain strains which were not generated and used for the experiment. The row numbers with non-existent strains are: 4,5,14,21,37,38,49,50,59,60,67,68,69,70,72,83,84,105,106,129,130,136,137,162,163,184,185,202,203,211,212,213,214,215,216,217,218,219,220,226,…
Each column contains the following information:
P1 is the name of the first parental strain used to generate the experimental strain on this row. The gene deletion is labeled before the "-", the "k" indicates that the deletion was marked with the KANMX marker. The number after the "k" identifies the DNA barcode for this parent, either "1" or "2", as 2 barcoded strains were generated for each KANMX marked gene deletion.
P2 is the name of the second parental strain used to generate the experimental strain on this row. The gene deletion is labeled before the "-", the "n" indicates that the deletion was marked with the NATMX marker. The number after the "n" identifies the DNA barcode for this parent, either "1" or "2", as 2 barcoded strains were generated for each NATMX marked gene deletion.
gen4, gen7, gen10, gen13 contains the number of sequencing reads assigned to the double barcode sequence of the strain on this row for each time point sequenced. These numbers were obtained by parsing the raw fastq sequencing files through custom python scripts.

## Sheet: TECAN_data
	P1	P2	dtr1	dtr2	dtr3	sr1	sr2	sr3	plate_num	WTdt
1	arp6-k1	dep1-n1	2.10544	2.07138	2.09138	1.04248	1.05962	1.04949	1	2.19488
2	arp6-k1	sap30-n1	4.85336	4.81854	4.7252	0.424525	0.427593	0.436039	18	2.06037
3	arp6-k1	sap30-n2	4.35811	4.37027	4.41156	0.515575	0.51414	0.509327	15	2.24693
4	arp6-k1	rpd3-n1	NA	NA	NA	NA	NA	NA	NA	NA
5	arp6-k1	rpd3-n2	NA	NA	NA	NA	NA	NA	NA	NA
6	arp6-k1	sds3-n1	2.35268	2.29525	2.33305	0.932927	0.956271	0.940776	1	2.19488
7	arp6-k1	sds3-n2	2.4017	2.37681	2.418	0.913885	0.923457	0.907724	1	2.19488
8	arp6-k1	snt1-n1	2.3929	2.28699	2.32772	0.861038	0.900911	0.885148	18	2.06037
9	arp6-k1	snt1-n2	2.59432	2.46404	2.48857	0.794185	0.836176	0.827934	18	2.06037
10	arp6-k1	yhr095w-n1	2.76288	2.77242	2.68815	0.837249	0.834368	0.860526	6	2.31322
11	arp6-k1	yhr095w-n2	2.28813	2.23006	2.27856	0.983323	1.00893	0.987455	5	2.24997
12	arp6-k1	pho23-n1	3.82914	3.78198	3.79455	0.538077	0.544787	0.542982	18	2.06037
13	arp6-k1	pho23-n2	4.20296	4.19603	4.05577	0.54301	0.543908	0.562717	16	2.28225
14	arp6-k1	arp6-n1	NA	NA	NA	NA	NA	NA	NA	NA
15	arp6-k1	yfr054c-n1	2.86698	2.78373	2.83863	0.769819	0.792843	0.777508	9	2.20706
16	arp6-k1	yfr054c-n2	2.50619	2.76136	2.47439	0.870913	0.790434	0.882106	10	2.18267
17	arp6-k1	dgk1-n1	2.31851	2.32806	2.31028	0.980084	0.976067	0.983577	17	2.27234
18	arp6-k1	dgk1-n2	2.48673	2.46478	2.396	0.913784	0.921925	0.94839	17	2.27234
19	arp6-k1	sin3-n1	4.71602	4.54792	4.24597	0.417151	0.43257	0.463332	19	1.96729
20	arp6-k1	sin3-n2	3.41389	3.32905	3.57668	0.666215	0.683193	0.635892	13	2.27438
21	arp6-k1	arp6-n2	NA	NA	NA	NA	NA	NA	NA	NA
22	arp6-k1	dep1-n2	4.4289	4.38924	4.40321	0.444194	0.448208	0.446786	19	1.96729
23	yfr054c-k1	dep1-n1	2.4718	2.478	2.43482	0.909025	0.906751	0.922833	15	2.24693
24	yfr054c-k1	sap30-n1	2.53169	2.48068	2.52494	0.908748	0.927435	0.911177	7	2.30067
25	yfr054c-k1	sap30-n2	2.19856	2.12129	2.16983	0.894811	0.927403	0.906658	19	1.96729
26	yfr054c-k1	rpd3-n1	3.19064	3.0916	3.02984	0.704225	0.726784	0.7416	15	2.24693
27	yfr054c-k1	rpd3-n2	2.41287	2.39642	2.41075	0.815334	0.82093	0.81605	19	1.96729
28	yfr054c-k1	sds3-n1	2.22428	2.15779	2.22052	0.884461	0.911718	0.885961	19	1.96729
29	yfr054c-k1	sds3-n2	2.41845	2.3606	2.30626	0.916557	0.93902	0.961144	8	2.21665
30	yfr054c-k1	snt1-n1	2.39056	2.37711	2.38621	0.967648	0.973124	0.969412	6	2.31322
31	yfr054c-k1	snt1-n2	2.38596	2.38787	2.35051	0.964251	0.963479	0.978794	7	2.30067
32	yfr054c-k1	yhr095w-n1	NA	NA	NA	NA	NA	NA	NA	NA
33	yfr054c-k1	yhr095w-n2	NA	NA	NA	NA	NA	NA	NA	NA
34	yfr054c-k1	pho23-n1	2.65079	2.59359	2.64376	0.848795	0.867515	0.851049	5	2.24997
35	yfr054c-k1	pho23-n2	2.42238	2.37509	2.36588	0.928828	0.94732	0.951008	5	2.24997
36	yfr054c-k1	arp6-n1	2.4344	2.43163	2.40745	0.896596	0.897619	0.906633	10	2.18267
37	yfr054c-k1	yfr054c-n1	NA	NA	NA	NA	NA	NA	NA	NA
38	yfr054c-k1	yfr054c-n2	NA	NA	NA	NA	NA	NA	NA	NA
39	yfr054c-k1	dgk1-n1	2.29604	2.24338	2.27013	0.950624	0.972939	0.961477	10	2.18267
40	yfr054c-k1	dgk1-n2	2.31062	2.30195	2.28472	0.944628	0.948184	0.955334	10	2.18267
41	yfr054c-k1	sin3-n1	2.96347	2.90603	2.95571	0.763649	0.778745	0.765655	11	2.26305
42	yfr054c-k1	sin3-n2	2.74529	2.65088	2.76449	0.794409	0.822701	0.788892	12	2.18088
43	yfr054c-k1	arp6-n2	2.30537	2.34796	2.30867	0.946777	0.929605	0.945423	10	2.18267
44	yfr054c-k1	dep1-n2	2.35039	2.39208	2.35604	0.927881	0.91171	0.925657	12	2.18088
45	yfr054c-k2	dep1-n1	2.35669	2.31055	2.36838	0.83477	0.851438	0.830647	19	1.96729
46	yfr054c-k2	sap30-n1	2.3197	2.32936	2.28684	0.968631	0.964614	0.982548	15	2.24693
47	yfr054c-k2	sap30-n2	2.17047	2.10249	2.15421	0.906388	0.935694	0.913232	19	1.96729
48	yfr054c-k2	rpd3-n1	2.416	2.38979	2.42812	0.814277	0.823208	0.810212	19	1.96729
49	yfr054c-k2	rpd3-n2	NA	NA	NA	NA	NA	NA	NA	NA
50	yfr054c-k2	sds3-n1	NA	NA	NA	NA	NA	NA	NA	NA
51	yfr054c-k2	sds3-n2	2.92432	2.88029	2.86255	0.758006	0.769592	0.774363	8	2.21665
52	yfr054c-k2	snt1-n1	2.35874	2.32096	2.28939	0.980703	0.996663	1.01041	6	2.31322
53	yfr054c-k2	snt1-n2	2.34093	2.43942	2.33448	0.988163	0.948267	0.990895	6	2.31322
54	yfr054c-k2	yhr095w-n1	NA	NA	NA	NA	NA	NA	NA	NA
55	yfr054c-k2	yhr095w-n2	NA	NA	NA	NA	NA	NA	NA	NA
56	yfr054c-k2	pho23-n1	2.4242	2.40576	2.40379	0.949041	0.956316	0.9571	7	2.30067
57	yfr054c-k2	pho23-n2	2.47731	2.67948	2.40844	0.928694	0.858624	0.955251	7	2.30067
58	yfr054c-k2	arp6-n1	2.41599	2.42857	2.4354	0.903429	0.89875	0.896229	10	2.18267
59	yfr054c-k2	yfr054c-n1	NA	NA	NA	NA	NA	NA	NA	NA
60	yfr054c-k2	yfr054c-n2	NA	NA	NA	NA	NA	NA	NA	NA
61	yfr054c-k2	dgk1-n1	2.5422	2.56509	2.48517	0.810469	0.803236	0.829067	18	2.06037
62	yfr054c-k2	dgk1-n2	2.3183	2.25095	2.282	0.952014	0.980501	0.967158	9	2.20706
63	yfr054c-k2	sin3-n1	2.18318	2.15551	2.10619	0.94375	0.955864	0.978247	18	2.06037
64	yfr054c-k2	sin3-n2	2.14138	2.14638	2.07746	0.962169	0.959931	0.991778	18	2.06037
65	yfr054c-k2	arp6-n2	2.40978	2.45407	2.4383	0.905756	0.889409	0.895161	10	2.18267
66	yfr054c-k2	dep1-n2	2.42743	2.46092	2.41643	0.898434	0.886206	0.902522	12	2.18088
67	dgk1-k1	dep1-n1	NA	NA	NA	NA	NA	NA	NA	NA
68	dgk1-k1	sap30-n1	NA	NA	NA	NA	NA	NA	NA	NA
69	dgk1-k1	sap30-n2	NA	NA	NA	NA	NA	NA	NA	NA
70	dgk1-k1	rpd3-n1	NA	NA	NA	NA	NA	NA	NA	NA
71	dgk1-k1	rpd3-n2	2.47095	2.44621	2.47587	0.909338	0.918534	0.907532	15	2.24693
72	dgk1-k1	sds3-n1	NA	NA	NA	NA	NA	NA	NA	NA
73	dgk1-k1	sds3-n2	2.94694	2.87134	2.93025	0.761923	0.781985	0.766263	2	2.24534
74	dgk1-k1	snt1-n1	3.38883	3.38623	3.17012	0.670839	0.671354	0.71712	4	2.27336
75	dgk1-k1	snt1-n2	2.3889	2.25825	2.33795	0.951632	1.00669	0.97237	4	2.27336
76	dgk1-k1	yhr095w-n1	2.67513	2.68723	2.70194	0.864712	0.86082	0.856134	6	2.31322
77	dgk1-k1	yhr095w-n2	3.01671	2.98714	2.93903	0.682988	0.689747	0.701039	18	2.06037
78	dgk1-k1	pho23-n1	2.41202	2.31689	2.38302	0.930899	0.969119	0.942228	2	2.24534
79	dgk1-k1	pho23-n2	2.42419	2.3702	2.41861	0.926224	0.947323	0.92836	2	2.24534
80	dgk1-k1	arp6-n1	2.52971	2.54329	2.49375	0.898259	0.893465	0.911214	17	2.27234
81	dgk1-k1	yfr054c-n1	2.40348	2.37019	2.30308	0.918274	0.931174	0.958307	9	2.20706
82	dgk1-k1	yfr054c-n2	2.22563	2.25499	2.19871	0.991654	0.978744	1.00379	9	2.20706
83	dgk1-k1	dgk1-n1	NA	NA	NA	NA	NA	NA	NA	NA
84	dgk1-k1	dgk1-n2	NA	NA	NA	NA	NA	NA	NA	NA
85	dgk1-k1	sin3-n1	2.53621	2.52011	2.51515	0.885941	0.891598	0.893357	15	2.24693
86	dgk1-k1	sin3-n2	2.51213	2.50606	2.46718	0.908492	0.910694	0.925044	16	2.28225
87	dgk1-k1	arp6-n2	2.40567	2.38844	2.37097	0.944576	0.95139	0.958399	17	2.27234
88	dgk1-k1	dep1-n2	2.69839	2.71766	2.68309	0.84211	0.836138	0.84691	17	2.27234
89	dgk1-k2	dep1-n1	2.73085	2.61331	2.66553	0.822214	0.859196	0.842363	2	2.24534
90	dgk1-k2	sap30-n1	2.4508	2.41505	2.45072	0.90446	0.917849	0.904487	8	2.21665
91	dgk1-k2	sap30-n2	2.5928	2.49797	2.58436	0.854926	0.887382	0.857717	8	2.21665
92	dgk1-k2	rpd3-n1	2.84232	2.84232	2.87027	0.776499	0.776498	0.768938	9	2.20706
93	dgk1-k2	rpd3-n2	2.52689	2.54142	2.49647	0.873426	0.868434	0.884071	9	2.20706
94	dgk1-k2	sds3-n1	2.72058	2.66068	2.70145	0.827019	0.845637	0.832877	5	2.24997
95	dgk1-k2	sds3-n2	2.51851	2.55391	2.48433	0.891535	0.87918	0.903802	2	2.24534
96	dgk1-k2	snt1-n1	2.47404	2.48894	2.42699	0.918884	0.913382	0.936698	4	2.27336
97	dgk1-k2	snt1-n2	2.4061	2.31655	2.32942	0.944832	0.981355	0.975932	4	2.27336
98	dgk1-k2	yhr095w-n1	2.68312	2.57183	2.65873	0.838565	0.874853	0.84626	5	2.24997
99	dgk1-k2	yhr095w-n2	2.65999	2.4424	2.58097	0.845858	0.921216	0.871755	5	2.24997
100	dgk1-k2	pho23-n1	2.50024	2.44617	2.49419	0.89805	0.917901	0.900228	2	2.24534
101	dgk1-k2	pho23-n2	2.79635	2.75009	2.83047	0.736807	0.749201	0.727925	18	2.06037
102	dgk1-k2	arp6-n1	2.37024	2.37583	2.32723	0.958695	0.95644	0.976414	17	2.27234
103	dgk1-k2	yfr054c-n1	2.70733	2.62277	2.72169	0.815216	0.841498	0.810915	9	2.20706
104	dgk1-k2	yfr054c-n2	2.26751	2.20003	2.28454	0.97334	1.0032	0.966085	9	2.20706
105	dgk1-k2	dgk1-n1	NA	NA	NA	NA	NA	NA	NA	NA
106	dgk1-k2	dgk1-n2	NA	NA	NA	NA	NA	NA	NA	NA
107	dgk1-k2	sin3-n1	2.56249	2.49423	2.53432	0.876853	0.900853	0.886602	15	2.24693
108	dgk1-k2	sin3-n2	3.14303	3.09835	3.12475	0.726132	0.736602	0.730379	16	2.28225
109	dgk1-k2	arp6-n2	2.4933	2.50565	2.48883	0.911378	0.906885	0.913014	17	2.27234
110	dgk1-k2	dep1-n2	2.73251	2.73393	2.73767	0.831594	0.831163	0.830025	17	2.27234
111	sin3-k1	dep1-n1	3.3549	3.22967	3.31924	0.663353	0.689074	0.67048	3	2.22548
112	sin3-k1	sap30-n1	2.73304	2.78936	2.63259	0.814288	0.797848	0.845358	3	2.22548
113	sin3-k1	sap30-n2	2.71563	2.74797	2.70304	0.81951	0.809863	0.823325	3	2.22548
114	sin3-k1	rpd3-n1	2.51982	2.42641	2.4863	0.902189	0.936923	0.914352	4	2.27336
115	sin3-k1	rpd3-n2	2.48663	2.40986	2.40731	0.91423	0.943358	0.944356	4	2.27336
116	sin3-k1	sds3-n1	2.73925	2.75588	2.75511	0.833165	0.82814	0.828371	16	2.28225
117	sin3-k1	sds3-n2	2.68525	2.71002	2.67315	0.849921	0.842154	0.853769	16	2.28225
118	sin3-k1	snt1-n1	2.97112	2.94555	2.88972	0.755723	0.762283	0.77701	2	2.24534
119	sin3-k1	snt1-n2	2.442	2.45486	2.43838	0.91947	0.914654	0.920834	2	2.24534
120	sin3-k1	yhr095w-n1	2.44187	2.42313	2.43646	0.907768	0.914787	0.909781	8	2.21665
121	sin3-k1	yhr095w-n2	2.76121	2.74045	2.7351	0.802782	0.808862	0.810447	8	2.21665
122	sin3-k1	pho23-n1	2.48214	2.37631	2.36354	0.896598	0.936529	0.941588	3	2.22548
123	sin3-k1	pho23-n2	2.74986	2.70846	2.64287	0.809308	0.821678	0.842071	3	2.22548
124	sin3-k1	arp6-n1	4.36361	4.35733	4.33259	0.450841	0.45149	0.454068	19	1.96729
125	sin3-k1	yfr054c-n1	2.6688	2.6752	2.74004	0.852212	0.850173	0.830053	13	2.27438
126	sin3-k1	yfr054c-n2	2.84873	2.75465	2.87627	0.798385	0.825652	0.79074	13	2.27438
127	sin3-k1	dgk1-n1	2.47872	2.47558	2.47397	0.920737	0.921908	0.922505	16	2.28225
128	sin3-k1	dgk1-n2	2.53544	2.47196	2.45749	0.88621	0.908968	0.914321	15	2.24693
129	sin3-k1	sin3-n1	NA	NA	NA	NA	NA	NA	NA	NA
130	sin3-k1	sin3-n2	NA	NA	NA	NA	NA	NA	NA	NA
131	sin3-k1	arp6-n2	6.46886	6.10276	5.76709	0.304117	0.322361	0.341124	19	1.96729
132	sin3-k1	dep1-n2	2.56089	2.55977	2.58287	0.888122	0.88851	0.880564	13	2.27438
133	rpd3-k1	dep1-n1	2.57069	2.55053	2.55675	0.862278	0.869093	0.866978	8	2.21665
134	rpd3-k1	sap30-n1	2.50387	2.54048	2.47474	0.876594	0.863964	0.886913	1	2.19488
135	rpd3-k1	sap30-n2	2.53772	2.55748	2.55099	0.864903	0.85822	0.860405	1	2.19488
136	rpd3-k1	rpd3-n1	NA	NA	NA	NA	NA	NA	NA	NA
137	rpd3-k1	rpd3-n2	NA	NA	NA	NA	NA	NA	NA	NA
138	rpd3-k1	sds3-n1	2.70128	2.70275	2.65086	0.817042	0.816596	0.832581	9	2.20706
139	rpd3-k1	sds3-n2	2.4568	2.43363	2.46397	0.902251	0.910842	0.899626	8	2.21665
140	rpd3-k1	snt1-n1	3.04586	3.04757	2.99152	0.749295	0.748877	0.762908	16	2.28225
141	rpd3-k1	snt1-n2	3.10709	2.92593	2.96093	0.71626	0.760607	0.751617	3	2.22548
142	rpd3-k1	yhr095w-n1	2.54008	2.56042	2.57965	0.905745	0.898551	0.891853	7	2.30067
143	rpd3-k1	yhr095w-n2	2.62952	2.59243	2.54188	0.874939	0.887457	0.905104	7	2.30067
144	rpd3-k1	pho23-n1	2.481	2.54293	2.55572	0.889584	0.867918	0.863577	9	2.20706
145	rpd3-k1	pho23-n2	2.64403	2.62842	2.59648	0.834733	0.83969	0.850018	9	2.20706
146	rpd3-k1	arp6-n1	5.72675	5.63588	5.35364	0.343527	0.349065	0.367468	19	1.96729
147	rpd3-k1	yfr054c-n1	2.70259	2.71453	2.72749	0.807623	0.80407	0.80025	10	2.18267
148	rpd3-k1	yfr054c-n2	2.59944	2.59202	2.64684	0.839672	0.842075	0.824634	10	2.18267
149	rpd3-k1	dgk1-n1	3.10278	3.12741	3.0914	0.733014	0.727241	0.735712	13	2.27438
150	rpd3-k1	dgk1-n2	2.51944	2.47863	2.49089	0.893723	0.908437	0.903965	14	2.25168
151	rpd3-k1	sin3-n1	2.48498	2.45394	2.48119	0.918419	0.930034	0.919823	16	2.28225
152	rpd3-k1	sin3-n2	2.45977	2.44116	2.42668	0.9238	0.930845	0.936398	17	2.27234
153	rpd3-k1	arp6-n2	3.79949	3.77342	3.82263	0.592626	0.59672	0.589038	14	2.25168
154	rpd3-k1	dep1-n2	2.60332	2.5519	2.62666	0.872863	0.890451	0.865106	17	2.27234
155	snt1-k1	dep1-n1	2.51621	2.50068	2.50569	0.894192	0.899745	0.897944	5	2.24997
156	snt1-k1	sap30-n1	2.97075	2.89892	2.92562	0.778664	0.797959	0.790678	6	2.31322
157	snt1-k1	sap30-n2	2.99444	2.90381	2.95905	0.759191	0.782887	0.768272	4	2.27336
158	snt1-k1	rpd3-n1	3.31208	3.25344	3.22194	0.69842	0.711007	0.717958	6	2.31322
159	snt1-k1	rpd3-n2	3.16665	3.16626	3.14725	0.730495	0.730586	0.734997	6	2.31322
160	snt1-k1	sds3-n1	3.5892	3.57152	3.55346	0.574048	0.576889	0.579822	18	2.06037
161	snt1-k1	sds3-n2	3.36835	3.3209	3.34248	0.674917	0.684559	0.68014	4	2.27336
162	snt1-k1	snt1-n1	NA	NA	NA	NA	NA	NA	NA	NA
163	snt1-k1	snt1-n2	NA	NA	NA	NA	NA	NA	NA	NA
164	snt1-k1	yhr095w-n1	2.29113	2.29126	2.20525	0.982036	0.981981	1.02028	5	2.24997
165	snt1-k1	yhr095w-n2	2.2469	2.24597	2.22612	0.916987	0.917367	0.925543	18	2.06037
166	snt1-k1	pho23-n1	2.35619	2.41501	2.32216	0.954921	0.931663	0.968912	5	2.24997
167	snt1-k1	pho23-n2	2.5779	2.55623	2.60451	0.897327	0.904933	0.888159	6	2.31322
168	snt1-k1	arp6-n1	2.379	2.38508	2.3642	0.826942	0.824833	0.832116	19	1.96729
169	snt1-k1	yfr054c-n1	2.26806	2.28057	2.28203	0.908429	0.903447	0.902867	18	2.06037
170	snt1-k1	yfr054c-n2	2.49541	2.56652	2.49367	0.914579	0.889239	0.915219	16	2.28225
171	snt1-k1	dgk1-n1	2.49436	2.5127	2.52638	0.902708	0.89612	0.891265	14	2.25168
172	snt1-k1	dgk1-n2	2.79367	2.86177	2.84016	0.804293	0.785155	0.791127	15	2.24693
173	snt1-k1	sin3-n1	3.15842	3.15121	3.1388	0.71141	0.713038	0.715856	15	2.24693
174	snt1-k1	sin3-n2	3.30764	3.33751	3.23432	0.594772	0.589449	0.608255	19	1.96729
175	snt1-k1	arp6-n2	2.332	2.31262	2.31556	0.843608	0.850675	0.849595	19	1.96729
176	snt1-k1	dep1-n2	3.95225	3.94298	3.80855	0.568519	0.569856	0.589971	15	2.24693
177	snt1-k2	dep1-n1	3.62748	3.67396	3.56555	0.620258	0.612412	0.631032	5	2.24997
178	snt1-k2	sap30-n1	3.03917	2.91001	2.94828	0.748018	0.781221	0.771079	4	2.27336
179	snt1-k2	sap30-n2	3.24975	3.1075	3.20675	0.699547	0.73157	0.708928	4	2.27336
180	snt1-k2	rpd3-n1	3.1174	3.11936	3.36303	0.742036	0.74157	0.687839	6	2.31322
181	snt1-k2	rpd3-n2	2.98116	3.02451	2.96588	0.775946	0.764824	0.779943	6	2.31322
182	snt1-k2	sds3-n1	2.63492	2.5957	2.59568	0.853906	0.866808	0.866815	5	2.24997
183	snt1-k2	sds3-n2	3.05596	3.01284	2.97942	0.736258	0.746796	0.755172	5	2.24997
184	snt1-k2	snt1-n1	NA	NA	NA	NA	NA	NA	NA	NA
185	snt1-k2	snt1-n2	NA	NA	NA	NA	NA	NA	NA	NA
186	snt1-k2	yhr095w-n1	2.23975	2.21377	2.21991	0.919912	0.93071	0.928134	18	2.06037
187	snt1-k2	yhr095w-n2	2.36336	2.33535	2.27563	0.8718	0.882256	0.90541	18	2.06037
188	snt1-k2	pho23-n1	3.07553	3.04459	3.02418	0.752138	0.759782	0.764908	6	2.31322
189	snt1-k2	pho23-n2	2.80337	2.77802	2.78613	0.825157	0.832688	0.830262	6	2.31322
190	snt1-k2	arp6-n1	2.63383	2.58792	2.57355	0.746933	0.760182	0.764427	19	1.96729
191	snt1-k2	yfr054c-n1	2.30504	2.31976	2.28941	0.893857	0.888183	0.899959	18	2.06037
192	snt1-k2	yfr054c-n2	2.55963	2.52475	2.49452	0.891635	0.903951	0.914906	16	2.28225
193	snt1-k2	dgk1-n1	2.52895	2.4741	2.54014	0.890361	0.910098	0.886439	14	2.25168
194	snt1-k2	dgk1-n2	2.50781	2.51114	2.46016	0.895972	0.894786	0.913328	15	2.24693
195	snt1-k2	sin3-n1	2.77398	3.05515	2.74562	0.709194	0.643927	0.71652	19	1.96729
196	snt1-k2	sin3-n2	3.16458	3.1827	3.10198	0.710024	0.705983	0.724353	15	2.24693
197	snt1-k2	arp6-n2	2.3228	2.30769	2.36756	0.969379	0.975729	0.951055	14	2.25168
198	snt1-k2	dep1-n2	3.28927	3.2057	3.1984	0.683109	0.700918	0.702518	15	2.24693
199	arp6-k2	dep1-n1	2.47212	2.48042	2.48669	0.908268	0.905228	0.902944	2	2.24534
200	arp6-k2	sap30-n1	2.16851	2.11801	2.13172	1.01216	1.03629	1.02963	1	2.19488
201	arp6-k2	sap30-n2	4.72105	4.69591	4.53594	0.436423	0.438759	0.454233	18	2.06037
202	arp6-k2	rpd3-n1	NA	NA	NA	NA	NA	NA	NA	NA
203	arp6-k2	rpd3-n2	NA	NA	NA	NA	NA	NA	NA	NA
204	arp6-k2	sds3-n1	2.81296	2.73909	2.80304	0.780275	0.801319	0.783036	1	2.19488
205	arp6-k2	sds3-n2	2.94238	2.841	2.92071	0.763105	0.790336	0.768767	2	2.24534
206	arp6-k2	snt1-n1	2.71991	2.60944	2.64153	0.757514	0.789583	0.779992	18	2.06037
207	arp6-k2	snt1-n2	3.98422	3.94337	4.00212	0.517134	0.522491	0.51482	18	2.06037
208	arp6-k2	yhr095w-n1	2.72995	2.66586	2.68395	0.842749	0.863011	0.857194	7	2.30067
209	arp6-k2	yhr095w-n2	2.54303	2.43882	2.52432	0.904694	0.943353	0.911401	7	2.30067
210	arp6-k2	pho23-n1	4.02341	3.98102	3.92433	0.512096	0.51755	0.525026	18	2.06037
211	arp6-k2	pho23-n2	NA	NA	NA	NA	NA	NA	NA	NA
212	arp6-k2	arp6-n1	NA	NA	NA	NA	NA	NA	NA	NA
213	arp6-k2	yfr054c-n1	NA	NA	NA	NA	NA	NA	NA	NA
214	arp6-k2	yfr054c-n2	NA	NA	NA	NA	NA	NA	NA	NA
215	arp6-k2	dgk1-n1	NA	NA	NA	NA	NA	NA	NA	NA
216	arp6-k2	dgk1-n2	NA	NA	NA	NA	NA	NA	NA	NA
217	arp6-k2	sin3-n1	NA	NA	NA	NA	NA	NA	NA	NA
218	arp6-k2	sin3-n2	NA	NA	NA	NA	NA	NA	NA	NA
219	arp6-k2	arp6-n2	NA	NA	NA	NA	NA	NA	NA	NA
220	arp6-k2	dep1-n2	NA	NA	NA	NA	NA	NA	NA	NA
221	sds3-k1	dep1-n1	3.0148	2.98412	2.82663	0.728035	0.73552	0.776501	1	2.19488
222	sds3-k1	sap30-n1	2.87994	2.93556	2.83761	0.779649	0.764878	0.79128	2	2.24534
223	sds3-k1	sap30-n2	2.85867	2.85991	2.64908	0.78545	0.785109	0.847592	2	2.24534
224	sds3-k1	rpd3-n1	2.64233	2.60358	2.54157	0.830662	0.843024	0.863592	1	2.19488
225	sds3-k1	rpd3-n2	2.68803	2.65239	2.61576	0.766499	0.776799	0.787677	18	2.06037
226	sds3-k1	sds3-n1	NA	NA	NA	NA	NA	NA	NA	NA
227	sds3-k1	sds3-n2	NA	NA	NA	NA	NA	NA	NA	NA
228	sds3-k1	snt1-n1	3.72488	3.56009	3.63457	0.553138	0.578742	0.566882	18	2.06037
229	sds3-k1	snt1-n2	3.16736	3.12631	3.16605	0.717745	0.72717	0.718042	4	2.27336
230	sds3-k1	yhr095w-n1	3.05758	2.96777	3.01233	0.721831	0.743674	0.732675	9	2.20706
231	sds3-k1	yhr095w-n2	2.3077	2.27331	2.26687	0.996953	1.01203	1.01491	7	2.30067
232	sds3-k1	pho23-n1	2.77932	2.74088	2.68018	0.821154	0.832671	0.851529	16	2.28225
233	sds3-k1	pho23-n2	2.99528	2.9946	2.95898	0.732781	0.732946	0.741769	1	2.19488
234	sds3-k1	arp6-n1	2.37069	2.36861	2.34043	0.829841	0.830568	0.840569	19	1.96729
235	sds3-k1	yfr054c-n1	2.51538	2.48423	2.50605	0.899685	0.910967	0.903036	11	2.26305
236	sds3-k1	yfr054c-n2	2.28858	2.26583	2.22183	0.952941	0.96251	0.981572	12	2.18088
237	sds3-k1	dgk1-n1	2.46797	2.42331	2.36902	0.916968	0.933868	0.955271	11	2.26305
238	sds3-k1	dgk1-n2	2.58529	2.52519	2.59613	0.87895	0.899869	0.87528	17	2.27234
239	sds3-k1	sin3-n1	3.35733	3.30288	3.33448	0.679782	0.690988	0.68444	16	2.28225
240	sds3-k1	sin3-n2	3.01021	2.90852	2.98351	0.746437	0.772533	0.753115	15	2.24693
241	sds3-k1	arp6-n2	2.86113	2.7916	2.90442	0.785331	0.804891	0.773625	15	2.24693
242	sds3-k1	dep1-n2	2.87778	2.67182	2.64623	0.78639	0.847009	0.855199	11	2.26305
243	sds3-k2	dep1-n1	2.51012	2.44319	2.30283	0.874411	0.898367	0.953126	1	2.19488
244	sds3-k2	sap30-n1	2.50051	2.46814	2.48804	0.897953	0.909733	0.902456	2	2.24534
245	sds3-k2	sap30-n2	2.32173	2.30423	2.28259	0.967098	0.974445	0.983682	2	2.24534
246	sds3-k2	rpd3-n1	2.76512	2.75477	2.54829	0.793775	0.796758	0.861317	1	2.19488
247	sds3-k2	rpd3-n2	2.54374	2.5208	2.46634	0.862856	0.870709	0.889933	1	2.19488
248	sds3-k2	sds3-n1	NA	NA	NA	NA	NA	NA	NA	NA
249	sds3-k2	sds3-n2	NA	NA	NA	NA	NA	NA	NA	NA
250	sds3-k2	snt1-n1	3.14792	3.23239	3.10925	0.722178	0.703306	0.73116	4	2.27336
251	sds3-k2	snt1-n2	3.25748	3.23796	3.25715	0.697887	0.702095	0.69796	4	2.27336
252	sds3-k2	yhr095w-n1	2.5359	2.52109	2.48272	0.874108	0.879242	0.892829	8	2.21665
253	sds3-k2	yhr095w-n2	2.50046	2.5183	2.43515	0.920096	0.913579	0.944772	7	2.30067
254	sds3-k2	pho23-n1	2.46295	2.37846	2.4498	0.91165	0.944033	0.916542	2	2.24534
255	sds3-k2	pho23-n2	2.65558	2.4513	2.39946	0.826517	0.895396	0.91474	1	2.19488
256	sds3-k2	arp6-n1	2.36256	2.35509	2.36414	0.953065	0.956088	0.952431	14	2.25168
257	sds3-k2	yfr054c-n1	2.63099	2.58321	2.84936	0.828922	0.844251	0.765394	12	2.18088
258	sds3-k2	yfr054c-n2	2.40405	2.40045	2.37849	0.907169	0.908532	0.916918	12	2.18088
259	sds3-k2	dgk1-n1	2.58741	2.48737	2.49943	0.874641	0.909817	0.905429	11	2.26305
260	sds3-k2	dgk1-n2	2.51044	2.41095	2.34402	0.901457	0.938655	0.965458	11	2.26305
261	sds3-k2	sin3-n1	2.75751	2.69932	2.76094	0.827648	0.845493	0.826623	16	2.28225
262	sds3-k2	sin3-n2	2.53836	2.51037	2.52918	0.899106	0.90913	0.902369	16	2.28225
263	sds3-k2	arp6-n2	2.47142	2.46329	2.44705	0.911086	0.914092	0.92016	14	2.25168
264	sds3-k2	dep1-n2	2.32797	2.32603	2.27248	0.972116	0.972926	0.995854	11	2.26305
265	yhr095w-k1	dep1-n1	2.5395	2.55476	2.53325	0.910897	0.905455	0.913143	6	2.31322
266	yhr095w-k1	sap30-n1	2.45664	2.46718	2.43991	0.915873	0.911962	0.922156	5	2.24997
267	yhr095w-k1	sap30-n2	2.47704	2.51594	2.54242	0.933864	0.919426	0.90985	6	2.31322
268	yhr095w-k1	rpd3-n1	2.67069	2.7038	2.66877	0.861449	0.850901	0.862069	7	2.30067
269	yhr095w-k1	rpd3-n2	2.4413	2.44651	2.43659	0.942395	0.940386	0.944214	7	2.30067
270	yhr095w-k1	sds3-n1	2.69471	2.70552	2.65563	0.822594	0.819307	0.834698	8	2.21665
271	yhr095w-k1	sds3-n2	2.41048	2.38638	2.35235	0.91959	0.928874	0.942313	8	2.21665
272	yhr095w-k1	snt1-n1	2.3105	2.34802	2.33425	0.995743	0.979832	0.985614	7	2.30067
273	yhr095w-k1	snt1-n2	2.35	2.3757	2.26821	0.979006	0.968415	1.01431	7	2.30067
274	yhr095w-k1	yhr095w-n1	NA	NA	NA	NA	NA	NA	NA	NA
275	yhr095w-k1	yhr095w-n2	NA	NA	NA	NA	NA	NA	NA	NA
276	yhr095w-k1	pho23-n1	2.51016	2.43414	2.50474	0.896345	0.924342	0.898286	5	2.24997
277	yhr095w-k1	pho23-n2	2.41785	2.40816	2.36854	0.930569	0.934311	0.949943	5	2.24997
278	yhr095w-k1	arp6-n1	2.50265	2.43044	2.51883	0.872144	0.898059	0.866541	10	2.18267
279	yhr095w-k1	yfr054c-n1	NA	NA	NA	NA	NA	NA	NA	NA
280	yhr095w-k1	yfr054c-n2	NA	NA	NA	NA	NA	NA	NA	NA
281	yhr095w-k1	dgk1-n1	2.20692	2.37548	2.32528	0.989012	0.918834	0.938669	10	2.18267
282	yhr095w-k1	dgk1-n2	2.36594	2.35834	2.33362	0.922541	0.925512	0.935317	10	2.18267
283	yhr095w-k1	sin3-n1	2.68293	2.68278	2.72589	0.843502	0.843547	0.830206	11	2.26305
284	yhr095w-k1	sin3-n2	2.32028	2.33181	2.32048	0.887984	0.883593	0.88791	18	2.06037
285	yhr095w-k1	arp6-n2	2.3849	2.32786	2.38046	0.915203	0.93763	0.916911	10	2.18267
286	yhr095w-k1	dep1-n2	2.72343	2.66625	2.63055	0.800786	0.817958	0.829058	12	2.18088
287	sin3-k2	dep1-n1	3.02659	2.90907	3.16055	0.73531	0.765015	0.704144	3	2.22548
288	sin3-k2	sap30-n1	2.5647	2.57738	2.58474	0.867735	0.863467	0.861009	3	2.22548
289	sin3-k2	sap30-n2	2.6784	2.46908	2.36099	0.830899	0.901342	0.942607	3	2.22548
290	sin3-k2	rpd3-n1	2.71267	2.69631	2.64792	0.838051	0.843137	0.858545	4	2.27336
291	sin3-k2	rpd3-n2	2.50549	2.48111	2.47171	0.907349	0.916264	0.919748	4	2.27336
292	sin3-k2	sds3-n1	2.62397	2.60709	2.62697	0.866379	0.871991	0.865392	4	2.27336
293	sin3-k2	sds3-n2	2.8966	2.84754	2.90935	0.787906	0.801482	0.784454	16	2.28225
294	sin3-k2	snt1-n1	3.04916	3.02159	2.9495	0.736381	0.743101	0.761262	2	2.24534
295	sin3-k2	snt1-n2	3.17371	3.18247	3.13876	0.707483	0.705534	0.715361	2	2.24534
296	sin3-k2	yhr095w-n1	2.72425	2.7379	2.69459	0.813673	0.809616	0.822629	8	2.21665
297	sin3-k2	yhr095w-n2	2.53991	2.53847	2.47847	0.872729	0.873222	0.894361	8	2.21665
298	sin3-k2	pho23-n1	2.44221	2.42478	2.44563	0.911258	0.917809	0.909983	3	2.22548
299	sin3-k2	pho23-n2	2.51087	2.64869	2.62423	0.90895	0.861653	0.869685	16	2.28225
300	sin3-k2	arp6-n1	5.18032	5.44251	4.78832	0.379762	0.361467	0.410852	19	1.96729
301	sin3-k2	yfr054c-n1	2.50705	2.45985	2.51321	0.90638	0.92377	0.904158	17	2.27234
302	sin3-k2	yfr054c-n2	2.78865	2.64254	2.75965	0.815584	0.86068	0.824156	13	2.27438
303	sin3-k2	dgk1-n1	2.48637	2.44434	2.48654	0.9037	0.919238	0.903638	15	2.24693
304	sin3-k2	dgk1-n2	2.52063	2.45136	2.53128	0.891417	0.916605	0.887666	15	2.24693
305	sin3-k2	sin3-n1	NA	NA	NA	NA	NA	NA	NA	NA
306	sin3-k2	sin3-n2	NA	NA	NA	NA	NA	NA	NA	NA
307	sin3-k2	arp6-n2	5.03245	5.69292	5.08177	0.390921	0.345568	0.387127	19	1.96729
308	sin3-k2	dep1-n2	2.553	2.62519	2.55748	0.890867	0.866369	0.889305	13	2.27438
309	dep1-k1	dep1-n1	NA	NA	NA	NA	NA	NA	NA	NA
310	dep1-k1	sap30-n1	2.52082	2.60636	2.53802	0.88284	0.853866	0.876857	3	2.22548
311	dep1-k1	sap30-n2	2.66792	2.66196	2.63482	0.834165	0.836031	0.844644	3	2.22548
312	dep1-k1	rpd3-n1	3.3086	3.33969	3.28356	0.672636	0.666375	0.677764	3	2.22548
313	dep1-k1	rpd3-n2	2.66734	2.61403	2.60049	0.831032	0.84798	0.852396	8	2.21665
314	dep1-k1	sds3-n1	2.60731	2.83024	2.7025	0.84182	0.775511	0.812166	1	2.19488
315	dep1-k1	sds3-n2	2.59376	2.47575	2.31246	0.846215	0.886553	0.949153	1	2.19488
316	dep1-k1	snt1-n1	3.09206	3.06357	3.1533	0.719742	0.726434	0.705762	3	2.22548
317	dep1-k1	snt1-n2	3.32259	3.32598	3.21014	0.669803	0.669121	0.693266	3	2.22548
318	dep1-k1	yhr095w-n1	2.51907	2.46076	2.52206	0.913298	0.934942	0.912218	7	2.30067
319	dep1-k1	yhr095w-n2	2.43702	2.43687	2.36937	0.923249	0.923305	0.949608	5	2.24997
320	dep1-k1	pho23-n1	2.59117	2.54145	2.50575	0.866535	0.883489	0.896078	2	2.24534
321	dep1-k1	pho23-n2	2.9061	2.83885	2.78731	0.774224	0.792566	0.807221	5	2.24997
322	dep1-k1	arp6-n1	2.63354	2.6158	2.59355	0.854999	0.8608	0.868183	14	2.25168
323	dep1-k1	yfr054c-n1	2.58722	2.58411	2.5751	0.85306	0.854088	0.857076	9	2.20706
324	dep1-k1	yfr054c-n2	2.61881	2.696	2.6365	0.786759	0.764233	0.781481	18	2.06037
325	dep1-k1	dgk1-n1	2.40402	2.36557	2.36812	0.945225	0.96059	0.959553	17	2.27234
326	dep1-k1	dgk1-n2	2.38858	2.39501	2.38962	0.940698	0.93817	0.940289	15	2.24693
327	dep1-k1	sin3-n1	3.16736	3.09561	3.17225	0.709402	0.725844	0.708307	15	2.24693
328	dep1-k1	sin3-n2	2.98859	2.97852	2.93801	0.763656	0.766236	0.776801	16	2.28225
329	dep1-k1	arp6-n2	2.45338	2.42268	2.44131	0.801869	0.812032	0.805835	19	1.96729
330	dep1-k1	dep1-n2	NA	NA	NA	NA	NA	NA	NA	NA
331	dep1-k2	dep1-n1	NA	NA	NA	NA	NA	NA	NA	NA
332	dep1-k2	sap30-n1	2.36051	2.37866	2.33586	0.942796	0.935603	0.952748	3	2.22548
333	dep1-k2	sap30-n2	2.44262	2.42024	2.36698	0.911105	0.919528	0.940222	3	2.22548
334	dep1-k2	rpd3-n1	2.59563	2.61647	2.60799	0.857395	0.850567	0.853332	3	2.22548
335	dep1-k2	rpd3-n2	2.6608	2.62995	2.57196	0.833077	0.842848	0.861853	8	2.21665
336	dep1-k2	sds3-n1	2.4464	2.41508	2.44347	0.897189	0.908825	0.898265	1	2.19488
337	dep1-k2	sds3-n2	2.47674	2.44562	2.36283	0.886197	0.897476	0.928921	1	2.19488
338	dep1-k2	snt1-n1	3.38927	3.3286	3.34626	0.656625	0.668594	0.665066	3	2.22548
339	dep1-k2	snt1-n2	3.20033	3.16643	3.25694	0.695392	0.702836	0.683305	3	2.22548
340	dep1-k2	yhr095w-n1	2.48008	2.39664	2.46866	0.927659	0.959956	0.931949	7	2.30067
341	dep1-k2	yhr095w-n2	2.52113	2.52844	2.47559	0.912553	0.909915	0.92934	7	2.30067
342	dep1-k2	pho23-n1	2.6356	2.6363	2.56658	0.851929	0.851701	0.874838	2	2.24534
343	dep1-k2	pho23-n2	2.34182	2.26047	2.33119	0.958804	0.99331	0.963175	2	2.24534
344	dep1-k2	arp6-n1	2.73238	2.72089	2.70741	0.822334	0.825807	0.829917	15	2.24693
345	dep1-k2	yfr054c-n1	2.66975	2.65285	2.63539	0.82669	0.831956	0.837468	9	2.20706
346	dep1-k2	yfr054c-n2	2.44254	2.46947	2.44413	0.90359	0.893735	0.903005	9	2.20706
347	dep1-k2	dgk1-n1	2.49272	2.35544	2.41435	0.911591	0.96472	0.94118	17	2.27234
348	dep1-k2	dgk1-n2	2.4476	2.42704	2.39959	0.928394	0.93626	0.946971	17	2.27234
349	dep1-k2	sin3-n1	2.47009	2.4664	2.44046	0.909656	0.911016	0.920701	15	2.24693
350	dep1-k2	sin3-n2	2.52366	2.48138	2.48405	0.904342	0.91975	0.918762	16	2.28225
351	dep1-k2	arp6-n2	3.12452	3.10342	3.10667	0.719129	0.724016	0.723259	15	2.24693
352	dep1-k2	dep1-n2	NA	NA	NA	NA	NA	NA	NA	NA
353	sap30-k1	dep1-n1	2.83305	2.34575	2.11045	0.785543	0.948728	1.0545	3	2.22548
354	sap30-k1	sap30-n1	NA	NA	NA	NA	NA	NA	NA	NA
355	sap30-k1	sap30-n2	NA	NA	NA	NA	NA	NA	NA	NA
356	sap30-k1	rpd3-n1	2.44844	2.44679	2.44142	0.905332	0.90594	0.907935	8	2.21665
357	sap30-k1	rpd3-n2	2.64273	2.6253	2.59738	0.838773	0.844343	0.853417	8	2.21665
358	sap30-k1	sds3-n1	2.69202	2.65235	2.60333	0.834073	0.846549	0.862488	2	2.24534
359	sap30-k1	sds3-n2	2.9512	2.89288	2.81154	0.760823	0.776162	0.798617	2	2.24534
360	sap30-k1	snt1-n1	2.65349	2.66592	2.72041	0.856742	0.852747	0.835666	4	2.27336
361	sap30-k1	snt1-n2	2.73919	2.69091	2.743	0.829938	0.844828	0.828785	4	2.27336
362	sap30-k1	yhr095w-n1	2.55346	2.49207	2.47917	0.881146	0.902852	0.907552	5	2.24997
363	sap30-k1	yhr095w-n2	2.40559	2.54904	2.49997	0.956382	0.902563	0.920277	7	2.30067
364	sap30-k1	pho23-n1	2.49472	2.4516	2.51668	0.888536	0.904163	0.880783	8	2.21665
365	sap30-k1	pho23-n2	2.53797	2.5192	2.516	0.864819	0.871261	0.872371	1	2.19488
366	sap30-k1	arp6-n1	3.61259	3.55141	3.35902	0.544565	0.553947	0.585674	19	1.96729
367	sap30-k1	yfr054c-n1	2.54875	2.54988	2.50669	0.865937	0.865554	0.880465	9	2.20706
368	sap30-k1	yfr054c-n2	2.64424	2.67479	2.64781	0.834665	0.825132	0.833541	9	2.20706
369	sap30-k1	dgk1-n1	2.58338	2.58612	2.53907	0.876005	0.875076	0.891293	11	2.26305
370	sap30-k1	dgk1-n2	2.47717	2.49092	2.45552	0.913563	0.90852	0.921618	11	2.26305
371	sap30-k1	sin3-n1	2.67543	2.74417	2.74742	0.850101	0.828805	0.827824	13	2.27438
372	sap30-k1	sin3-n2	2.70623	2.704	2.72256	0.840424	0.841117	0.835383	13	2.27438
373	sap30-k1	arp6-n2	3.70254	3.81015	3.49566	0.608144	0.590968	0.644135	14	2.25168
374	sap30-k1	dep1-n2	2.59945	2.59211	2.62474	0.874947	0.877424	0.866519	13	2.27438
375	rpd3-k2	dep1-n1	2.95826	2.94268	2.99131	0.749309	0.753275	0.741029	8	2.21665
376	rpd3-k2	sap30-n1	2.63199	2.60233	2.57144	0.833925	0.843428	0.853563	1	2.19488
377	rpd3-k2	sap30-n2	2.68031	2.68598	2.63068	0.858357	0.856545	0.87455	7	2.30067
378	rpd3-k2	rpd3-n1	NA	NA	NA	NA	NA	NA	NA	NA
379	rpd3-k2	rpd3-n2	NA	NA	NA	NA	NA	NA	NA	NA
380	rpd3-k2	sds3-n1	2.68343	2.60941	2.68409	0.826052	0.849482	0.825847	8	2.21665
381	rpd3-k2	sds3-n2	2.87288	2.79116	2.90532	0.771576	0.794168	0.762961	8	2.21665
382	rpd3-k2	snt1-n1	3.28625	3.27648	3.31623	0.694486	0.696556	0.688207	16	2.28225
383	rpd3-k2	snt1-n2	3.18954	3.19741	3.11423	0.697744	0.696028	0.714618	3	2.22548
384	rpd3-k2	yhr095w-n1	2.57844	2.58107	2.44933	0.892269	0.891361	0.939304	7	2.30067
385	rpd3-k2	yhr095w-n2	2.70518	2.71164	2.63548	0.850467	0.84844	0.87296	7	2.30067
386	rpd3-k2	pho23-n1	2.73862	2.69877	2.71219	0.805902	0.817802	0.813755	9	2.20706
387	rpd3-k2	pho23-n2	2.73514	2.7072	2.66352	0.806926	0.815254	0.828625	9	2.20706
388	rpd3-k2	arp6-n1	4.93505	5.1036	4.33265	0.398637	0.385471	0.454062	19	1.96729
389	rpd3-k2	yfr054c-n1	2.50118	2.49109	2.38601	0.882407	0.885981	0.925	9	2.20706
390	rpd3-k2	yfr054c-n2	2.51028	2.4861	2.50055	0.879206	0.88776	0.882629	9	2.20706
391	rpd3-k2	dgk1-n1	2.52379	2.46603	2.53112	0.900369	0.921458	0.897761	17	2.27234
392	rpd3-k2	dgk1-n2	2.49419	2.49503	2.45294	0.911872	0.911564	0.927205	13	2.27438
393	rpd3-k2	sin3-n1	2.48563	2.48374	2.46765	0.914191	0.914885	0.920853	17	2.27234
394	rpd3-k2	sin3-n2	2.61153	2.6116	2.61877	0.870118	0.870096	0.867711	17	2.27234
395	rpd3-k2	arp6-n2	5.62145	5.42396	5.02366	0.349962	0.362704	0.391605	19	1.96729
396	rpd3-k2	dep1-n2	2.67836	2.5942	2.63984	0.848406	0.87593	0.860788	17	2.27234
397	yhr095w-k2	dep1-n1	2.45716	2.40551	2.43837	0.94142	0.961636	0.948674	6	2.31322
398	yhr095w-k2	sap30-n1	2.4216	2.40095	2.3897	0.955246	0.96346	0.967997	6	2.31322
399	yhr095w-k2	sap30-n2	2.41309	2.38195	2.4527	0.958612	0.971146	0.943134	6	2.31322
400	yhr095w-k2	rpd3-n1	2.53799	2.61421	2.60533	0.906492	0.880062	0.883063	7	2.30067
401	yhr095w-k2	rpd3-n2	2.47752	2.46809	2.47301	0.928616	0.932166	0.930312	7	2.30067
402	yhr095w-k2	sds3-n1	2.63076	2.60789	2.59977	0.842589	0.849979	0.852632	8	2.21665
403	yhr095w-k2	sds3-n2	2.79538	2.78391	2.71516	0.792969	0.796236	0.816397	8	2.21665
404	yhr095w-k2	snt1-n1	2.35089	2.2117	2.36414	0.983977	1.0459	0.978461	6	2.31322
405	yhr095w-k2	snt1-n2	2.3799	2.32562	2.40695	0.971984	0.994668	0.96106	6	2.31322
406	yhr095w-k2	yhr095w-n1	NA	NA	NA	NA	NA	NA	NA	NA
407	yhr095w-k2	yhr095w-n2	NA	NA	NA	NA	NA	NA	NA	NA
408	yhr095w-k2	pho23-n1	2.45477	2.43514	2.43471	0.916574	0.923959	0.924125	5	2.24997
409	yhr095w-k2	pho23-n2	2.39486	2.38828	2.39455	0.9395	0.942089	0.939624	5	2.24997
410	yhr095w-k2	arp6-n1	2.3772	2.29464	2.37557	0.918168	0.951206	0.918799	10	2.18267
411	yhr095w-k2	yfr054c-n1	NA	NA	NA	NA	NA	NA	NA	NA
412	yhr095w-k2	yfr054c-n2	NA	NA	NA	NA	NA	NA	NA	NA
413	yhr095w-k2	dgk1-n1	2.35646	2.30476	2.29208	0.926251	0.947027	0.952268	10	2.18267
414	yhr095w-k2	dgk1-n2	2.33354	2.34021	2.31205	0.935349	0.932684	0.944042	10	2.18267
415	yhr095w-k2	sin3-n1	2.44026	2.4082	2.46032	0.932024	0.944434	0.924425	13	2.27438
416	yhr095w-k2	sin3-n2	2.4943	2.49613	2.46491	0.826034	0.825429	0.835882	18	2.06037
417	yhr095w-k2	arp6-n2	2.39198	2.35039	2.41837	0.912496	0.928643	0.902538	10	2.18267
418	yhr095w-k2	dep1-n2	2.38398	2.42923	2.397	0.914807	0.897768	0.909837	12	2.18088
419	PHO23-k1	dep1-n1	2.52766	2.55438	2.53571	0.862806	0.853782	0.860066	12	2.18088
420	PHO23-k1	sap30-n1	2.43045	2.39446	2.40786	0.897316	0.910802	0.905736	12	2.18088
421	PHO23-k1	sap30-n2	2.43807	2.34818	2.39574	0.894513	0.928756	0.910317	12	2.18088
422	PHO23-k1	rpd3-n1	2.39896	2.40608	2.38365	0.943349	0.940557	0.949405	11	2.26305
423	PHO23-k1	rpd3-n2	2.50041	2.52559	2.43546	0.905074	0.896051	0.929209	11	2.26305
424	PHO23-k1	sds3-n1	2.51313	2.50513	2.49276	0.900491	0.903367	0.90785	11	2.26305
425	PHO23-k1	sds3-n2	2.38532	2.3844	2.47176	0.914294	0.914645	0.882319	12	2.18088
426	PHO23-k1	snt1-n1	2.61519	2.5938	2.6395	0.869681	0.876852	0.861673	13	2.27438
427	PHO23-k1	snt1-n2	2.77416	2.71888	2.69052	0.819847	0.836515	0.845333	13	2.27438
428	PHO23-k1	yhr095w-n1	2.45387	2.43249	2.40772	0.888754	0.896562	0.905789	12	2.18088
429	PHO23-k1	yhr095w-n2	2.45072	2.44202	2.41107	0.889893	0.893066	0.904529	12	2.18088
430	PHO23-k1	pho23-n1	NA	NA	NA	NA	NA	NA	NA	NA
431	PHO23-k1	pho23-n2	NA	NA	NA	NA	NA	NA	NA	NA
432	PHO23-k1	arp6-n1	3.7729	3.62587	3.66248	0.521427	0.542571	0.537147	19	1.96729
433	PHO23-k1	yfr054c-n1	2.43764	2.43559	2.40132	0.895403	0.896158	0.908947	10	2.18267
434	PHO23-k1	yfr054c-n2	2.42602	2.37643	2.36941	0.899694	0.918467	0.921188	10	2.18267
435	PHO23-k1	dgk1-n1	2.39611	2.32564	2.40793	0.948345	0.97708	0.943691	17	2.27234
436	PHO23-k1	dgk1-n2	2.49655	2.41066	2.49654	0.910192	0.942622	0.910194	17	2.27234
437	PHO23-k1	sin3-n1	2.66616	2.65401	2.64306	0.856006	0.859925	0.86349	16	2.28225
438	PHO23-k1	sin3-n2	2.81041	2.72082	2.76958	0.812071	0.838811	0.824042	16	2.28225
439	PHO23-k1	arp6-n2	3.38721	3.25169	3.2922	0.664759	0.692463	0.683942	14	2.25168
440	PHO23-k1	dep1-n2	2.40506	2.36708	2.31361	0.940957	0.956054	0.978149	11	2.26305
441	PHO23-k2	dep1-n1	2.45031	2.41088	2.40883	0.890044	0.904601	0.905369	12	2.18088
442	PHO23-k2	sap30-n1	2.48171	2.42054	2.49565	0.878783	0.900992	0.873875	12	2.18088
443	PHO23-k2	sap30-n2	2.36272	2.33963	2.32296	0.957818	0.967271	0.97421	11	2.26305
444	PHO23-k2	rpd3-n1	2.39932	2.42688	2.38589	0.943207	0.932495	0.948516	11	2.26305
445	PHO23-k2	rpd3-n2	2.78304	2.74687	2.7025	0.813158	0.823867	0.837392	11	2.26305
446	PHO23-k2	sds3-n1	2.3674	2.3709	2.3156	0.955925	0.954514	0.977306	11	2.26305
447	PHO23-k2	sds3-n2	2.8192	2.79132	2.78548	0.773582	0.78131	0.782946	12	2.18088
448	PHO23-k2	snt1-n1	2.51047	2.52409	2.48424	0.905959	0.901071	0.915525	13	2.27438
449	PHO23-k2	snt1-n2	2.76944	2.71403	2.69808	0.821244	0.838008	0.842964	13	2.27438
450	PHO23-k2	yhr095w-n1	2.34345	2.34508	2.31843	0.93063	0.929984	0.940671	12	2.18088
451	PHO23-k2	yhr095w-n2	2.4016	2.39572	2.41762	0.908095	0.910323	0.902077	12	2.18088
452	PHO23-k2	pho23-n1	NA	NA	NA	NA	NA	NA	NA	NA
453	PHO23-k2	pho23-n2	NA	NA	NA	NA	NA	NA	NA	NA
454	PHO23-k2	arp6-n1	2.49403	2.49204	2.44212	0.902827	0.903548	0.922018	14	2.25168
455	PHO23-k2	yfr054c-n1	2.21613	2.22852	2.21885	0.929717	0.924547	0.928579	18	2.06037
456	PHO23-k2	yfr054c-n2	2.45557	2.37863	2.41468	0.888865	0.917618	0.903918	10	2.18267
457	PHO23-k2	dgk1-n1	2.25957	2.27845	2.23369	1.00565	0.997317	1.0173	17	2.27234
458	PHO23-k2	dgk1-n2	2.44997	2.44808	2.41255	0.927498	0.928211	0.941883	17	2.27234
459	PHO23-k2	sin3-n1	2.5461	2.47936	2.53951	0.896372	0.920501	0.898696	16	2.28225
460	PHO23-k2	sin3-n2	2.61455	2.51611	2.5833	0.872903	0.907055	0.883466	16	2.28225
461	PHO23-k2	arp6-n2	2.15118	2.11252	2.12324	1.04672	1.06587	1.06049	14	2.25168
462	PHO23-k2	dep1-n2	2.48973	2.41781	2.44299	0.908956	0.935992	0.926347	11	2.26305

## Sheet: YPDR1
	P1	P2	gen4	gen7	gen10	gen13
1	arp6-k1	dep1-n1	2148	2510	4840	5129
2	arp6-k1	sap30-n1	221	53	32	7
3	arp6-k1	sap30-n2	361	137	83	20
4	arp6-k1	rpd3-n1	2	0	0	0
5	arp6-k1	rpd3-n2	1	1	1	0
6	arp6-k1	sds3-n1	3343	3240	4583	5186
7	arp6-k1	sds3-n2	1358	1546	1993	2152
8	arp6-k1	snt1-n1	600	291	242	113
9	arp6-k1	snt1-n2	944	427	266	116
10	arp6-k1	yhr095w-n1	2383	791	620	226
11	arp6-k1	yhr095w-n2	3450	2511	2679	1844
12	arp6-k1	pho23-n1	229	90	67	25
13	arp6-k1	pho23-n2	277	113	60	21
14	arp6-k1	arp6-n1	1	0	1	2
15	arp6-k1	yfr054c-n1	3115	1785	1579	827
16	arp6-k1	yfr054c-n2	4261	2572	1822	998
17	arp6-k1	dgk1-n1	2009	1239	1729	1007
18	arp6-k1	dgk1-n2	2311	1165	1353	711
19	arp6-k1	sin3-n1	126	27	23	4
20	arp6-k1	sin3-n2	120	42	28	10
21	arp6-k1	arp6-n2	0	2	1	1
22	arp6-k1	dep1-n2	4	1	1	0
23	yfr054c-k1	dep1-n1	1064	923	1663	1384
24	yfr054c-k1	sap30-n1	2193	2151	3627	4049
25	yfr054c-k1	sap30-n2	1762	2098	2792	2622
26	yfr054c-k1	rpd3-n1	899	444	581	396
27	yfr054c-k1	rpd3-n2	1249	801	1023	754
28	yfr054c-k1	sds3-n1	1689	1653	2883	2754
29	yfr054c-k1	sds3-n2	2379	2498	3944	3976
30	yfr054c-k1	snt1-n1	1186	1380	2323	2445
31	yfr054c-k1	snt1-n2	2090	2583	4331	4500
32	yfr054c-k1	yhr095w-n1	92504	67850	125233	101456
33	yfr054c-k1	yhr095w-n2	92658	87937	169766	169715
34	yfr054c-k1	pho23-n1	1643	1104	1546	1102
35	yfr054c-k1	pho23-n2	1287	1090	2290	2349
36	yfr054c-k1	arp6-n1	2568	2572	3361	3114
37	yfr054c-k1	yfr054c-n1	256	76	239	156
38	yfr054c-k1	yfr054c-n2	282	145	317	246
39	yfr054c-k1	dgk1-n1	1798	1673	3052	2346
40	yfr054c-k1	dgk1-n2	1618	1422	2729	2236
41	yfr054c-k1	sin3-n1	737	339	432	274
42	yfr054c-k1	sin3-n2	1264	1135	1551	1523
43	yfr054c-k1	arp6-n2	2352	1905	2003	1306
44	yfr054c-k1	dep1-n2	1991	2187	4189	5180
45	yfr054c-k2	dep1-n1	785	619	1254	952
46	yfr054c-k2	sap30-n1	2045	2285	3929	4039
47	yfr054c-k2	sap30-n2	1778	1875	3028	2524
48	yfr054c-k2	rpd3-n1	1327	860	796	600
49	yfr054c-k2	rpd3-n2	19	12	9	7
50	yfr054c-k2	sds3-n1	42	16	32	22
51	yfr054c-k2	sds3-n2	891	497	440	210
52	yfr054c-k2	snt1-n1	2107	2056	3708	2996
53	yfr054c-k2	snt1-n2	3696	4444	6353	6006
54	yfr054c-k2	yhr095w-n1	136767	104630	168948	119491
55	yfr054c-k2	yhr095w-n2	227163	210621	293836	253391
56	yfr054c-k2	pho23-n1	1874	1396	1766	1336
57	yfr054c-k2	pho23-n2	1557	967	1610	1252
58	yfr054c-k2	arp6-n1	2523	2984	3055	2578
59	yfr054c-k2	yfr054c-n1	588	241	490	329
60	yfr054c-k2	yfr054c-n2	544	277	489	333
61	yfr054c-k2	dgk1-n1	724	284	265	127
62	yfr054c-k2	dgk1-n2	1756	1546	2846	2055
63	yfr054c-k2	sin3-n1	1247	977	1598	1144
64	yfr054c-k2	sin3-n2	2486	2310	2651	2503
65	yfr054c-k2	arp6-n2	2430	2112	1507	961
66	yfr054c-k2	dep1-n2	1536	1488	2215	2332
67	dgk1-k1	dep1-n1	4	1	1	0
68	dgk1-k1	sap30-n1	6	1	4	1
69	dgk1-k1	sap30-n2	6	0	2	0
70	dgk1-k1	rpd3-n1	1	3	3	1
71	dgk1-k1	rpd3-n2	1875	2027	2021	1851
72	dgk1-k1	sds3-n1	5	1	3	1
73	dgk1-k1	sds3-n2	1226	594	413	234
74	dgk1-k1	snt1-n1	3124	3334	4625	3877
75	dgk1-k1	snt1-n2	4001	4390	5297	5252
76	dgk1-k1	yhr095w-n1	2213	990	665	248
77	dgk1-k1	yhr095w-n2	2695	1587	1337	704
78	dgk1-k1	pho23-n1	2311	2688	2737	2121
79	dgk1-k1	pho23-n2	2193	2100	3673	3744
80	dgk1-k1	arp6-n1	3067	3482	3545	3556
81	dgk1-k1	yfr054c-n1	4128	3431	3633	2305
82	dgk1-k1	yfr054c-n2	5440	6006	7136	7269
83	dgk1-k1	dgk1-n1	3	0	2	1
84	dgk1-k1	dgk1-n2	6	1	0	3
85	dgk1-k1	sin3-n1	1699	1370	1929	1614
86	dgk1-k1	sin3-n2	2962	2743	2745	2608
87	dgk1-k1	arp6-n2	3379	3018	1850	1278
88	dgk1-k1	dep1-n2	1148	886	1135	915
89	dgk1-k2	dep1-n1	926	658	1023	703
90	dgk1-k2	sap30-n1	2684	2617	2967	2362
91	dgk1-k2	sap30-n2	1774	1920	1544	1098
92	dgk1-k2	rpd3-n1	997	528	598	429
93	dgk1-k2	rpd3-n2	2133	1952	2092	1751
94	dgk1-k2	sds3-n1	1481	1038	689	310
95	dgk1-k2	sds3-n2	1584	1378	1525	1225
96	dgk1-k2	snt1-n1	2097	1840	1938	1522
97	dgk1-k2	snt1-n2	3290	3726	4146	3907
98	dgk1-k2	yhr095w-n1	1510	899	864	370
99	dgk1-k2	yhr095w-n2	2145	1446	1701	986
100	dgk1-k2	pho23-n1	1919	1238	1698	1302
101	dgk1-k2	pho23-n2	1186	535	364	177
102	dgk1-k2	arp6-n1	4596	3420	3266	2504
103	dgk1-k2	yfr054c-n1	1560	1025	800	341
104	dgk1-k2	yfr054c-n2	4182	4208	5778	5352
105	dgk1-k2	dgk1-n1	4	0	0	0
106	dgk1-k2	dgk1-n2	1	0	1	0
107	dgk1-k2	sin3-n1	871	567	722	487
108	dgk1-k2	sin3-n2	1513	810	649	445
109	dgk1-k2	arp6-n2	2384	1651	1083	645
110	dgk1-k2	dep1-n2	1847	1031	1242	902
111	sin3-k1	dep1-n1	562	245	294	126
112	sin3-k1	sap30-n1	1853	1148	1305	1025
113	sin3-k1	sap30-n2	902	494	552	364
114	sin3-k1	rpd3-n1	1731	1540	2060	1930
115	sin3-k1	rpd3-n2	1650	1578	1950	1732
116	sin3-k1	sds3-n1	1500	849	937	683
117	sin3-k1	sds3-n2	1329	769	853	673
118	sin3-k1	snt1-n1	386	204	248	159
119	sin3-k1	snt1-n2	4285	1492	549	179
120	sin3-k1	yhr095w-n1	1398	953	1637	1305
121	sin3-k1	yhr095w-n2	1540	831	981	675
122	sin3-k1	pho23-n1	1436	1093	1643	1305
123	sin3-k1	pho23-n2	1100	565	786	557
124	sin3-k1	arp6-n1	81	26	18	7
125	sin3-k1	yfr054c-n1	1360	690	840	555
126	sin3-k1	yfr054c-n2	1636	765	842	603
127	sin3-k1	dgk1-n1	992	714	1129	773
128	sin3-k1	dgk1-n2	1155	740	1338	943
129	sin3-k1	sin3-n1	4	0	0	0
130	sin3-k1	sin3-n2	6	0	0	0
131	sin3-k1	arp6-n2	108	28	10	1
132	sin3-k1	dep1-n2	1588	1209	1848	1751
133	rpd3-k1	dep1-n1	1797	1485	2169	1710
134	rpd3-k1	sap30-n1	3391	3118	3632	3586
135	rpd3-k1	sap30-n2	1550	1693	1267	1182
136	rpd3-k1	rpd3-n1	1	1	0	0
137	rpd3-k1	rpd3-n2	1	1	1	1
138	rpd3-k1	sds3-n1	3215	3086	3541	3429
139	rpd3-k1	sds3-n2	1871	1914	2177	2439
140	rpd3-k1	snt1-n1	378	290	235	186
141	rpd3-k1	snt1-n2	576	378	339	300
142	rpd3-k1	yhr095w-n1	1739	1286	1792	1350
143	rpd3-k1	yhr095w-n2	2123	1744	2375	1946
144	rpd3-k1	pho23-n1	2072	1846	2898	2631
145	rpd3-k1	pho23-n2	1654	1119	1386	1083
146	rpd3-k1	arp6-n1	86	12	10	1
147	rpd3-k1	yfr054c-n1	2278	1944	2324	2047
148	rpd3-k1	yfr054c-n2	2377	2009	2583	2257
149	rpd3-k1	dgk1-n1	912	535	651	411
150	rpd3-k1	dgk1-n2	1335	1029	1695	1287
151	rpd3-k1	sin3-n1	1621	1457	2182	2051
152	rpd3-k1	sin3-n2	2338	2294	2776	3143
153	rpd3-k1	arp6-n2	58	12	9	4
154	rpd3-k1	dep1-n2	2492	2170	2739	2632
155	snt1-k1	dep1-n1	1553	1673	2272	1889
156	snt1-k1	sap30-n1	2413	2133	2506	2916
157	snt1-k1	sap30-n2	1088	1058	898	927
158	snt1-k1	rpd3-n1	1062	588	383	325
159	snt1-k1	rpd3-n2	392	321	234	195
160	snt1-k1	sds3-n1	915	423	268	198
161	snt1-k1	sds3-n2	830	644	593	634
162	snt1-k1	snt1-n1	4	2	3	1
163	snt1-k1	snt1-n2	7	2	2	4
164	snt1-k1	yhr095w-n1	5377	5578	8346	8280
165	snt1-k1	yhr095w-n2	1873	1790	1557	1069
166	snt1-k1	pho23-n1	4624	5505	7913	10825
167	snt1-k1	pho23-n2	2681	2485	3443	3886
168	snt1-k1	arp6-n1	2279	2118	1300	1291
169	snt1-k1	yfr054c-n1	7799	7201	5991	4444
170	snt1-k1	yfr054c-n2	5465	5044	4206	3342
171	snt1-k1	dgk1-n1	2574	1895	2315	1369
172	snt1-k1	dgk1-n2	2662	857	452	159
173	snt1-k1	sin3-n1	539	397	384	287
174	snt1-k1	sin3-n2	443	244	233	209
175	snt1-k1	arp6-n2	1622	1099	475	330
176	snt1-k1	dep1-n2	705	306	212	170
177	snt1-k2	dep1-n1	612	360	496	326
178	snt1-k2	sap30-n1	1615	1365	1915	1823
179	snt1-k2	sap30-n2	1007	890	963	814
180	snt1-k2	rpd3-n1	599	386	461	334
181	snt1-k2	rpd3-n2	502	419	379	259
182	snt1-k2	sds3-n1	2387	2539	3614	3705
183	snt1-k2	sds3-n2	804	689	779	725
184	snt1-k2	snt1-n1	2	0	0	1
185	snt1-k2	snt1-n2	4	2	2	1
186	snt1-k2	yhr095w-n1	1528	516	393	131
187	snt1-k2	yhr095w-n2	1563	1416	1433	842
188	snt1-k2	pho23-n1	1527	1302	2024	1877
189	snt1-k2	pho23-n2	1355	953	1194	888
190	snt1-k2	arp6-n1	2342	2100	1819	1547
191	snt1-k2	yfr054c-n1	1883	1605	1726	1097
192	snt1-k2	yfr054c-n2	2906	2339	2104	1319
193	snt1-k2	dgk1-n1	1517	972	1289	637
194	snt1-k2	dgk1-n2	1612	1046	1438	784
195	snt1-k2	sin3-n1	307	130	87	25
196	snt1-k2	sin3-n2	983	463	367	229
197	snt1-k2	arp6-n2	853	676	400	260
198	snt1-k2	dep1-n2	760	567	699	578
199	arp6-k2	dep1-n1	1538	833	973	460
200	arp6-k2	sap30-n1	911	571	486	272
201	arp6-k2	sap30-n2	199	73	20	10
202	arp6-k2	rpd3-n1	0	0	0	0
203	arp6-k2	rpd3-n2	0	0	0	0
204	arp6-k2	sds3-n1	2076	674	521	187
205	arp6-k2	sds3-n2	1361	491	314	132
206	arp6-k2	snt1-n1	517	289	184	65
207	arp6-k2	snt1-n2	652	257	148	68
208	arp6-k2	yhr095w-n1	1037	289	214	64
209	arp6-k2	yhr095w-n2	1757	922	1025	526
210	arp6-k2	pho23-n1	272	78	121	46
211	arp6-k2	pho23-n2	1	0	0	0
212	arp6-k2	arp6-n1	1	0	0	0
213	arp6-k2	yfr054c-n1	5	1	3	0
214	arp6-k2	yfr054c-n2	10	2	4	0
215	arp6-k2	dgk1-n1	1	0	0	0
216	arp6-k2	dgk1-n2	1	1	0	0
217	arp6-k2	sin3-n1	0	0	0	0
218	arp6-k2	sin3-n2	2	1	0	0
219	arp6-k2	arp6-n2	0	0	0	0
220	arp6-k2	dep1-n2	1	0	0	0
221	sds3-k1	dep1-n1	908	710	935	718
222	sds3-k1	sap30-n1	2247	1846	2090	2477
223	sds3-k1	sap30-n2	1301	1201	1007	748
224	sds3-k1	rpd3-n1	2470	1836	1722	1566
225	sds3-k1	rpd3-n2	2001	1350	866	696
226	sds3-k1	sds3-n1	9	1	2	3
227	sds3-k1	sds3-n2	3	1	2	1
228	sds3-k1	snt1-n1	551	421	422	344
229	sds3-k1	snt1-n2	1184	919	839	787
230	sds3-k1	yhr095w-n1	1725	884	808	479
231	sds3-k1	yhr095w-n2	5840	5228	5155	4148
232	sds3-k1	pho23-n1	1750	1047	587	243
233	sds3-k1	pho23-n2	1060	604	462	304
234	sds3-k1	arp6-n1	1939	1830	1288	1189
235	sds3-k1	yfr054c-n1	5146	3036	2002	1165
236	sds3-k1	yfr054c-n2	3803	3840	4718	5990
237	sds3-k1	dgk1-n1	1754	1397	2486	2195
238	sds3-k1	dgk1-n2	2066	1154	919	407
239	sds3-k1	sin3-n1	542	202	151	104
240	sds3-k1	sin3-n2	1044	903	694	701
241	sds3-k1	arp6-n2	2046	1671	588	304
242	sds3-k1	dep1-n2	1244	1056	1083	1122
243	sds3-k2	dep1-n1	1202	1139	1009	770
244	sds3-k2	sap30-n1	1908	2344	1454	1288
245	sds3-k2	sap30-n2	1243	1272	665	645
246	sds3-k2	rpd3-n1	1050	780	346	238
247	sds3-k2	rpd3-n2	1012	940	271	177
248	sds3-k2	sds3-n1	4	1	0	0
249	sds3-k2	sds3-n2	1	0	1	2
250	sds3-k2	snt1-n1	1158	1440	819	785
251	sds3-k2	snt1-n2	519	418	171	111
252	sds3-k2	yhr095w-n1	882	821	489	336
253	sds3-k2	yhr095w-n2	1645	1923	1426	1238
254	sds3-k2	pho23-n1	1384	1600	1001	870
255	sds3-k2	pho23-n2	1421	1435	1002	1008
256	sds3-k2	arp6-n1	2291	2976	1452	1429
257	sds3-k2	yfr054c-n1	1039	726	293	197
258	sds3-k2	yfr054c-n2	1494	1611	805	585
259	sds3-k2	dgk1-n1	681	644	578	318
260	sds3-k2	dgk1-n2	755	633	588	364
261	sds3-k2	sin3-n1	795	482	221	125
262	sds3-k2	sin3-n2	1875	2125	782	577
263	sds3-k2	arp6-n2	2	1	0	0
264	sds3-k2	dep1-n2	1586	1708	1278	1214
265	yhr095w-k1	dep1-n1	2368	2489	3041	3097
266	yhr095w-k1	sap30-n1	6469	8285	8585	11866
267	yhr095w-k1	sap30-n2	2003	2684	2046	2447
268	yhr095w-k1	rpd3-n1	2272	1678	1223	1120
269	yhr095w-k1	rpd3-n2	2708	3319	1856	2091
270	yhr095w-k1	sds3-n1	2811	2411	1413	1372
271	yhr095w-k1	sds3-n2	3441	4615	3738	4762
272	yhr095w-k1	snt1-n1	3983	5555	5313	5940
273	yhr095w-k1	snt1-n2	7522	10725	7553	8937
274	yhr095w-k1	yhr095w-n1	497	226	351	207
275	yhr095w-k1	yhr095w-n2	563	254	458	317
276	yhr095w-k1	pho23-n1	3926	3416	2878	2860
277	yhr095w-k1	pho23-n2	3338	3103	2862	2936
278	yhr095w-k1	arp6-n1	4889	7029	4808	5425
279	yhr095w-k1	yfr054c-n1	162154	141241	79845	62254
280	yhr095w-k1	yfr054c-n2	490258	590917	472940	529489
281	yhr095w-k1	dgk1-n1	3201	3504	4828	4214
282	yhr095w-k1	dgk1-n2	3555	3853	5085	4617
283	yhr095w-k1	sin3-n1	1963	1276	912	710
284	yhr095w-k1	sin3-n2	3305	3781	2730	3548
285	yhr095w-k1	arp6-n2	4985	5108	1725	1519
286	yhr095w-k1	dep1-n2	2975	2203	1880	1870
287	sin3-k2	dep1-n1	1092	627	559	353
288	sin3-k2	sap30-n1	2588	2409	1815	1324
289	sin3-k2	sap30-n2	1362	1516	1105	1088
290	sin3-k2	rpd3-n1	1673	1292	940	823
291	sin3-k2	rpd3-n2	1912	2274	1293	1262
292	sin3-k2	sds3-n1	1983	1629	968	839
293	sin3-k2	sds3-n2	560	319	120	63
294	sin3-k2	snt1-n1	464	304	213	146
295	sin3-k2	snt1-n2	683	470	270	245
296	sin3-k2	yhr095w-n1	1529	1304	1236	944
297	sin3-k2	yhr095w-n2	1718	1674	1641	1573
298	sin3-k2	pho23-n1	2014	1974	1978	1854
299	sin3-k2	pho23-n2	1680	1165	992	763
300	sin3-k2	arp6-n1	187	58	19	8
301	sin3-k2	yfr054c-n1	2327	2196	2058	1989
302	sin3-k2	yfr054c-n2	2053	1455	1066	830
303	sin3-k2	dgk1-n1	1028	811	1123	720
304	sin3-k2	dgk1-n2	1193	985	1321	989
305	sin3-k2	sin3-n1	2	3	0	0
306	sin3-k2	sin3-n2	5	2	2	1
307	sin3-k2	arp6-n2	293	148	29	12
308	sin3-k2	dep1-n2	2816	2743	2975	3061
309	dep1-k1	dep1-n1	0	0	0	0
310	dep1-k1	sap30-n1	1472	1211	899	553
311	dep1-k1	sap30-n2	1519	1609	987	794
312	dep1-k1	rpd3-n1	1003	731	542	221
313	dep1-k1	rpd3-n2	1090	827	580	392
314	dep1-k1	sds3-n1	1204	819	463	170
315	dep1-k1	sds3-n2	1687	2069	2141	2280
316	dep1-k1	snt1-n1	456	322	258	185
317	dep1-k1	snt1-n2	555	446	358	282
318	dep1-k1	yhr095w-n1	1571	903	797	365
319	dep1-k1	yhr095w-n2	1960	1745	1425	698
320	dep1-k1	pho23-n1	1524	1044	1069	738
321	dep1-k1	pho23-n2	900	577	364	127
322	dep1-k1	arp6-n1	2371	2233	2048	1628
323	dep1-k1	yfr054c-n1	2446	1891	1526	866
324	dep1-k1	yfr054c-n2	1372	727	386	199
325	dep1-k1	dgk1-n1	1487	1359	1722	1095
326	dep1-k1	dgk1-n2	1898	1470	2065	1389
327	dep1-k1	sin3-n1	531	245	234	109
328	dep1-k1	sin3-n2	866	554	431	319
329	dep1-k1	arp6-n2	1223	777	284	135
330	dep1-k1	dep1-n2	0	0	0	1
331	dep1-k2	dep1-n1	1	0	2	1
332	dep1-k2	sap30-n1	1842	1768	2780	2828
333	dep1-k2	sap30-n2	1380	1523	1788	1635
334	dep1-k2	rpd3-n1	1268	811	983	719
335	dep1-k2	rpd3-n2	1235	811	777	616
336	dep1-k2	sds3-n1	1817	1867	2600	2471
337	dep1-k2	sds3-n2	1656	1613	2301	2260
338	dep1-k2	snt1-n1	390	226	255	142
339	dep1-k2	snt1-n2	547	351	421	277
340	dep1-k2	yhr095w-n1	1039	871	1684	1309
341	dep1-k2	yhr095w-n2	1577	1463	2520	2230
342	dep1-k2	pho23-n1	927	552	648	410
343	dep1-k2	pho23-n2	1408	1280	2252	1893
344	dep1-k2	arp6-n1	2153	1706	1854	1580
345	dep1-k2	yfr054c-n1	1179	704	836	570
346	dep1-k2	yfr054c-n2	1773	1661	2555	2279
347	dep1-k2	dgk1-n1	706	523	1100	703
348	dep1-k2	dgk1-n2	979	758	1514	930
349	dep1-k2	sin3-n1	1154	885	1449	1095
350	dep1-k2	sin3-n2	2140	1849	2404	2201
351	dep1-k2	arp6-n2	1302	611	283	100
352	dep1-k2	dep1-n2	2	0	3	0
353	sap30-k1	dep1-n1	1725	1738	2887	2626
354	sap30-k1	sap30-n1	1	1	3	1
355	sap30-k1	sap30-n2	3	2	3	3
356	sap30-k1	rpd3-n1	2388	2519	2995	2892
357	sap30-k1	rpd3-n2	1800	1274	1065	868
358	sap30-k1	sds3-n1	2176	1542	1328	1176
359	sap30-k1	sds3-n2	965	467	293	158
360	sap30-k1	snt1-n1	1247	977	1205	1111
361	sap30-k1	snt1-n2	1723	1605	1678	1686
362	sap30-k1	yhr095w-n1	2188	1844	3025	2380
363	sap30-k1	yhr095w-n2	2675	2015	2277	1954
364	sap30-k1	pho23-n1	1905	1396	1636	1413
365	sap30-k1	pho23-n2	2472	1759	2080	1597
366	sap30-k1	arp6-n1	568	320	116	65
367	sap30-k1	yfr054c-n1	3178	2372	2618	2293
368	sap30-k1	yfr054c-n2	2826	2977	3801	4375
369	sap30-k1	dgk1-n1	1025	593	702	372
370	sap30-k1	dgk1-n2	1363	844	1270	889
371	sap30-k1	sin3-n1	1341	829	927	663
372	sap30-k1	sin3-n2	2364	1698	1373	1307
373	sap30-k1	arp6-n2	265	150	64	25
374	sap30-k1	dep1-n2	2420	1744	1995	1717
375	rpd3-k2	dep1-n1	750	409	480	291
376	rpd3-k2	sap30-n1	2020	1149	1680	1358
377	rpd3-k2	sap30-n2	1174	746	807	534
378	rpd3-k2	rpd3-n1	2	0	2	1
379	rpd3-k2	rpd3-n2	3	0	0	0
380	rpd3-k2	sds3-n1	1626	1005	1245	956
381	rpd3-k2	sds3-n2	601	283	244	149
382	rpd3-k2	snt1-n1	416	212	187	116
383	rpd3-k2	snt1-n2	335	160	153	88
384	rpd3-k2	yhr095w-n1	1251	888	1684	1364
385	rpd3-k2	yhr095w-n2	1462	813	1066	809
386	rpd3-k2	pho23-n1	1161	712	942	598
387	rpd3-k2	pho23-n2	1157	607	1001	708
388	rpd3-k2	arp6-n1	128	37	16	10
389	rpd3-k2	yfr054c-n1	1735	1331	2179	1821
390	rpd3-k2	yfr054c-n2	1985	1750	2377	2142
391	rpd3-k2	dgk1-n1	907	605	1262	760
392	rpd3-k2	dgk1-n2	896	693	1285	827
393	rpd3-k2	sin3-n1	1375	1109	1847	1528
394	rpd3-k2	sin3-n2	1368	794	842	706
395	rpd3-k2	arp6-n2	183	90	42	27
396	rpd3-k2	dep1-n2	1481	860	1094	864
397	yhr095w-k2	dep1-n1	1980	1917	2594	2803
398	yhr095w-k2	sap30-n1	6198	7751	9151	12542
399	yhr095w-k2	sap30-n2	3315	4014	4076	4813
400	yhr095w-k2	rpd3-n1	1751	1230	936	809
401	yhr095w-k2	rpd3-n2	2981	3510	2362	2573
402	yhr095w-k2	sds3-n1	3049	2492	1671	1577
403	yhr095w-k2	sds3-n2	1495	1088	543	407
404	yhr095w-k2	snt1-n1	4583	6191	7031	7913
405	yhr095w-k2	snt1-n2	6635	9159	7705	9309
406	yhr095w-k2	yhr095w-n1	1001	426	823	501
407	yhr095w-k2	yhr095w-n2	1244	610	1073	852
408	yhr095w-k2	pho23-n1	3785	3255	3021	3054
409	yhr095w-k2	pho23-n2	3489	3055	3050	2957
410	yhr095w-k2	arp6-n1	7473	7919	4829	4847
411	yhr095w-k2	yfr054c-n1	359071	370092	324802	374931
412	yhr095w-k2	yfr054c-n2	515444	585095	483526	562291
413	yhr095w-k2	dgk1-n1	3169	3130	4621	4251
414	yhr095w-k2	dgk1-n2	3576	3531	5179	4757
415	yhr095w-k2	sin3-n1	2438	2339	2560	2354
416	yhr095w-k2	sin3-n2	2704	1901	1180	1302
417	yhr095w-k2	arp6-n2	4379	4579	1726	1520
418	yhr095w-k2	dep1-n2	2814	3148	3858	4932
419	PHO23-k1	dep1-n1	2051	1872	3202	3467
420	PHO23-k1	sap30-n1	5503	6330	8929	12443
421	PHO23-k1	sap30-n2	1471	1703	2234	2682
422	PHO23-k1	rpd3-n1	2450	2527	3019	3653
423	PHO23-k1	rpd3-n2	2598	2827	3119	3571
424	PHO23-k1	sds3-n1	3795	4055	5242	6077
425	PHO23-k1	sds3-n2	2968	3241	4358	5929
426	PHO23-k1	snt1-n1	2016	1857	2495	2701
427	PHO23-k1	snt1-n2	2787	2942	3693	4099
428	PHO23-k1	yhr095w-n1	4359	4223	7803	8629
429	PHO23-k1	yhr095w-n2	5213	6113	9600	12132
430	PHO23-k1	pho23-n1	6	1	7	4
431	PHO23-k1	pho23-n2	4	0	5	0
432	PHO23-k1	arp6-n1	184	50	19	19
433	PHO23-k1	yfr054c-n1	4129	3157	3955	4254
434	PHO23-k1	yfr054c-n2	5013	6389	9108	11272
435	PHO23-k1	dgk1-n1	2403	2306	4688	4663
436	PHO23-k1	dgk1-n2	2636	2672	4733	4661
437	PHO23-k1	sin3-n1	2441	1443	1726	1321
438	PHO23-k1	sin3-n2	2828	1880	1589	1648
439	PHO23-k1	arp6-n2	432	174	84	32
440	PHO23-k1	dep1-n2	3089	3413	4956	6628
441	PHO23-k2	dep1-n1	2321	2584	3549	3398
442	PHO23-k2	sap30-n1	5597	7150	8120	10834
443	PHO23-k2	sap30-n2	3282	4459	3368	4106
444	PHO23-k2	rpd3-n1	2579	2557	3185	3516
445	PHO23-k2	rpd3-n2	2213	1678	1245	1144
446	PHO23-k2	sds3-n1	2786	3628	3963	4752
447	PHO23-k2	sds3-n2	1292	896	468	351
448	PHO23-k2	snt1-n1	1874	2085	1972	2184
449	PHO23-k2	snt1-n2	2491	2926	2620	3078
450	PHO23-k2	yhr095w-n1	2974	3599	5905	6101
451	PHO23-k2	yhr095w-n2	4509	5473	8162	9890
452	PHO23-k2	pho23-n1	2	3	4	0
453	PHO23-k2	pho23-n2	7	1	2	0
454	PHO23-k2	arp6-n1	3692	4525	3695	4202
455	PHO23-k2	yfr054c-n1	1817	1168	647	314
456	PHO23-k2	yfr054c-n2	3739	4387	6355	8011
457	PHO23-k2	dgk1-n1	1993	1838	2873	2741
458	PHO23-k2	dgk1-n2	2604	2562	4105	3878
459	PHO23-k2	sin3-n1	2554	2526	2962	2931
460	PHO23-k2	sin3-n2	3499	4008	3591	4245
461	PHO23-k2	arp6-n2	4505	4948	2905	2280
462	PHO23-k2	dep1-n2	3196	3454	4518	5170

## Sheet: YPDR2
	P1	P2	gen4	gen7	gen10	gen13
1	arp6-k1	dep1-n1	14900	17016	16027	8183
2	arp6-k1	sap30-n1	854	260	67	12
3	arp6-k1	sap30-n2	2401	921	290	55
4	arp6-k1	rpd3-n1	10	2	2	0
5	arp6-k1	rpd3-n2	8	2	1	2
6	arp6-k1	sds3-n1	20302	15951	12965	7578
7	arp6-k1	sds3-n2	6686	6352	4946	2271
8	arp6-k1	snt1-n1	4545	1903	751	193
9	arp6-k1	snt1-n2	4679	1743	663	120
10	arp6-k1	yhr095w-n1	17600	5656	2142	462
11	arp6-k1	yhr095w-n2	18536	12167	7914	2812
12	arp6-k1	pho23-n1	1232	497	200	43
13	arp6-k1	pho23-n2	1989	623	222	45
14	arp6-k1	arp6-n1	7	12	1	2
15	arp6-k1	yfr054c-n1	16569	10281	4931	1288
16	arp6-k1	yfr054c-n2	22738	11293	5361	1429
17	arp6-k1	dgk1-n1	16901	9214	5967	1998
18	arp6-k1	dgk1-n2	18330	8254	4350	1344
19	arp6-k1	sin3-n1	737	191	58	11
20	arp6-k1	sin3-n2	339	100	37	14
21	arp6-k1	arp6-n2	6	6	3	0
22	arp6-k1	dep1-n2	25	9	5	5
23	yfr054c-k1	dep1-n1	7875	7167	6634	2779
24	yfr054c-k1	sap30-n1	10024	9946	8835	4375
25	yfr054c-k1	sap30-n2	13171	13410	13237	6634
26	yfr054c-k1	rpd3-n1	4858	2150	1536	535
27	yfr054c-k1	rpd3-n2	8391	3948	3155	1278
28	yfr054c-k1	sds3-n1	11719	10889	9963	4973
29	yfr054c-k1	sds3-n2	13808	12963	12186	5933
30	yfr054c-k1	snt1-n1	7539	12108	12202	5378
31	yfr054c-k1	snt1-n2	11838	17518	15720	6986
32	yfr054c-k1	yhr095w-n1	1135402	1145114	1189405	515232
33	yfr054c-k1	yhr095w-n2	682047	949268	1107716	521259
34	yfr054c-k1	pho23-n1	10167	7674	5739	1994
35	yfr054c-k1	pho23-n2	9084	9212	9107	4262
36	yfr054c-k1	arp6-n1	10619	11737	8639	3223
37	yfr054c-k1	yfr054c-n1	1637	2165	1393	575
38	yfr054c-k1	yfr054c-n2	1793	2567	1953	778
39	yfr054c-k1	dgk1-n1	15707	15682	14442	6340
40	yfr054c-k1	dgk1-n2	12801	13575	13036	5508
41	yfr054c-k1	sin3-n1	5041	2299	1443	425
42	yfr054c-k1	sin3-n2	4725	4965	3924	1848
43	yfr054c-k1	arp6-n2	15682	10695	7611	2681
44	yfr054c-k1	dep1-n2	15899	16062	15537	8615
45	yfr054c-k2	dep1-n1	6411	5991	5383	2333
46	yfr054c-k2	sap30-n1	11598	12423	11983	6240
47	yfr054c-k2	sap30-n2	15997	16660	14890	7469
48	yfr054c-k2	rpd3-n1	6807	3124	2740	1052
49	yfr054c-k2	rpd3-n2	119	96	90	35
50	yfr054c-k2	sds3-n1	307	288	206	104
51	yfr054c-k2	sds3-n2	5494	3480	2014	566
52	yfr054c-k2	snt1-n1	17889	20779	18501	7894
53	yfr054c-k2	snt1-n2	22694	28087	24792	11015
54	yfr054c-k2	yhr095w-n1	1714144	1724356	1728407	690009
55	yfr054c-k2	yhr095w-n2	2161586	2695790	3087020	1344471
56	yfr054c-k2	pho23-n1	11559	8661	7523	3177
57	yfr054c-k2	pho23-n2	11456	8285	6907	2951
58	yfr054c-k2	arp6-n1	10359	11805	9091	3347
59	yfr054c-k2	yfr054c-n1	3912	4975	3567	1365
60	yfr054c-k2	yfr054c-n2	3065	4554	3497	1395
61	yfr054c-k2	dgk1-n1	7973	3630	1378	336
62	yfr054c-k2	dgk1-n2	15281	16003	15038	6359
63	yfr054c-k2	sin3-n1	10213	7517	6152	2596
64	yfr054c-k2	sin3-n2	10484	8154	6717	3377
65	yfr054c-k2	arp6-n2	14698	10444	7892	2514
66	yfr054c-k2	dep1-n2	10704	10015	8866	4518
67	dgk1-k1	dep1-n1	18	15	6	4
68	dgk1-k1	sap30-n1	21	22	20	2
69	dgk1-k1	sap30-n2	18	17	16	6
70	dgk1-k1	rpd3-n1	10	4	4	2
71	dgk1-k1	rpd3-n2	8517	6086	4977	2344
72	dgk1-k1	sds3-n1	22	20	11	1
73	dgk1-k1	sds3-n2	5078	2580	1192	289
74	dgk1-k1	snt1-n1	17957	17790	13610	5695
75	dgk1-k1	snt1-n2	15956	16866	12612	5274
76	dgk1-k1	yhr095w-n1	12150	6273	3107	697
77	dgk1-k1	yhr095w-n2	11039	7389	4811	1193
78	dgk1-k1	pho23-n1	12030	13226	9734	3485
79	dgk1-k1	pho23-n2	11780	10607	9203	4704
80	dgk1-k1	arp6-n1	9022	8803	6414	2442
81	dgk1-k1	yfr054c-n1	17071	16749	9915	2965
82	dgk1-k1	yfr054c-n2	24462	26634	23144	10572
83	dgk1-k1	dgk1-n1	19	14	5	4
84	dgk1-k1	dgk1-n2	27	16	17	7
85	dgk1-k1	sin3-n1	10574	6736	4754	2030
86	dgk1-k1	sin3-n2	8145	5655	4190	2017
87	dgk1-k1	arp6-n2	14466	9015	6159	1917
88	dgk1-k1	dep1-n2	4397	3431	2633	1107
89	dgk1-k2	dep1-n1	5972	4186	2831	1041
90	dgk1-k2	sap30-n1	10460	9805	6078	2309
91	dgk1-k2	sap30-n2	9258	7464	5595	2144
92	dgk1-k2	rpd3-n1	5114	1836	1260	471
93	dgk1-k2	rpd3-n2	10737	7452	6070	2773
94	dgk1-k2	sds3-n1	8658	5582	2035	361
95	dgk1-k2	sds3-n2	6481	4768	3795	1500
96	dgk1-k2	snt1-n1	11308	9472	6458	2609
97	dgk1-k2	snt1-n2	14898	14735	11091	4665
98	dgk1-k2	yhr095w-n1	8834	5282	2634	704
99	dgk1-k2	yhr095w-n2	9620	7395	4449	1333
100	dgk1-k2	pho23-n1	10291	6010	4328	1772
101	dgk1-k2	pho23-n2	6140	2895	928	246
102	dgk1-k2	arp6-n1	17372	9935	5928	2104
103	dgk1-k2	yfr054c-n1	10252	6400	2528	552
104	dgk1-k2	yfr054c-n2	22712	23878	19048	8662
105	dgk1-k2	dgk1-n1	10	14	1	2
106	dgk1-k2	dgk1-n2	16	9	10	2
107	dgk1-k2	sin3-n1	5485	2753	1670	671
108	dgk1-k2	sin3-n2	4685	1644	958	303
109	dgk1-k2	arp6-n2	11839	5932	3455	1044
110	dgk1-k2	dep1-n2	8877	4375	2772	1032
111	sin3-k1	dep1-n1	2717	1040	567	150
112	sin3-k1	sap30-n1	7977	3629	2287	870
113	sin3-k1	sap30-n2	5271	2327	1852	647
114	sin3-k1	rpd3-n1	9229	6404	5398	2656
115	sin3-k1	rpd3-n2	9658	6686	5546	2785
116	sin3-k1	sds3-n1	7553	3165	2231	781
117	sin3-k1	sds3-n2	5778	2538	1845	704
118	sin3-k1	snt1-n1	2638	1364	782	287
119	sin3-k1	snt1-n2	19449	5088	1051	147
120	sin3-k1	yhr095w-n1	12502	8000	6426	2875
121	sin3-k1	yhr095w-n2	8821	3856	2800	1023
122	sin3-k1	pho23-n1	8415	5689	4371	1974
123	sin3-k1	pho23-n2	6836	2815	1927	790
124	sin3-k1	arp6-n1	266	79	32	3
125	sin3-k1	yfr054c-n1	7346	3329	2299	825
126	sin3-k1	yfr054c-n2	9277	4380	2563	922
127	sin3-k1	dgk1-n1	9267	5284	4021	1673
128	sin3-k1	dgk1-n2	9949	5791	4327	2001
129	sin3-k1	sin3-n1	12	10	1	2
130	sin3-k1	sin3-n2	16	13	2	3
131	sin3-k1	arp6-n2	560	123	28	6
132	sin3-k1	dep1-n2	8107	5247	3907	1846
133	rpd3-k1	dep1-n1	11162	8272	5635	2395
134	rpd3-k1	sap30-n1	12220	9458	6367	2727
135	rpd3-k1	sap30-n2	7229	5719	4773	1817
136	rpd3-k1	rpd3-n1	9	5	2	1
137	rpd3-k1	rpd3-n2	7	6	5	2
138	rpd3-k1	sds3-n1	15347	11687	8353	3594
139	rpd3-k1	sds3-n2	6972	5751	5249	2398
140	rpd3-k1	snt1-n1	2190	1077	757	258
141	rpd3-k1	snt1-n2	2678	1543	925	320
142	rpd3-k1	yhr095w-n1	11757	8721	6035	2341
143	rpd3-k1	yhr095w-n2	11460	8884	6125	2552
144	rpd3-k1	pho23-n1	11308	8384	7009	3438
145	rpd3-k1	pho23-n2	8722	4243	3165	1293
146	rpd3-k1	arp6-n1	227	42	15	3
147	rpd3-k1	yfr054c-n1	11137	8838	6091	2513
148	rpd3-k1	yfr054c-n2	12196	10037	6916	2879
149	rpd3-k1	dgk1-n1	5773	3401	2124	661
150	rpd3-k1	dgk1-n2	9416	6327	4887	2151
151	rpd3-k1	sin3-n1	9749	6826	5590	2593
152	rpd3-k1	sin3-n2	6874	5337	4674	2442
153	rpd3-k1	arp6-n2	307	48	22	4
154	rpd3-k1	dep1-n2	10417	7898	5270	2207
155	snt1-k1	dep1-n1	5159	5782	4401	1974
156	snt1-k1	sap30-n1	8030	6461	4393	1818
157	snt1-k1	sap30-n2	4612	3851	2914	1126
158	snt1-k1	rpd3-n1	3648	1613	833	271
159	snt1-k1	rpd3-n2	1443	843	494	161
160	snt1-k1	sds3-n1	3766	1607	715	204
161	snt1-k1	sds3-n2	2962	2105	1357	468
162	snt1-k1	snt1-n1	19	22	14	6
163	snt1-k1	snt1-n2	28	29	9	6
164	snt1-k1	yhr095w-n1	29822	32822	25073	10738
165	snt1-k1	yhr095w-n2	5981	4960	2738	865
166	snt1-k1	pho23-n1	17443	17482	16723	9653
167	snt1-k1	pho23-n2	12189	9829	7833	3605
168	snt1-k1	arp6-n1	4901	3897	1721	507
169	snt1-k1	yfr054c-n1	24527	21323	13676	3834
170	snt1-k1	yfr054c-n2	16868	14574	9944	2972
171	snt1-k1	dgk1-n1	10256	7551	4410	1416
172	snt1-k1	dgk1-n2	10080	3080	762	172
173	snt1-k1	sin3-n1	2540	1301	720	233
174	snt1-k1	sin3-n2	840	606	447	158
175	snt1-k1	arp6-n2	6011	2863	1176	270
176	snt1-k1	dep1-n2	2323	1102	480	125
177	snt1-k2	dep1-n1	4913	3159	1956	739
178	snt1-k2	sap30-n1	8453	6392	4759	2094
179	snt1-k2	sap30-n2	6798	5304	4157	1676
180	snt1-k2	rpd3-n1	3449	1930	1254	415
181	snt1-k2	rpd3-n2	3059	1765	1188	402
182	snt1-k2	sds3-n1	13331	11409	9057	4273
183	snt1-k2	sds3-n2	5457	3408	2204	951
184	snt1-k2	snt1-n1	16	17	6	3
185	snt1-k2	snt1-n2	14	13	3	4
186	snt1-k2	yhr095w-n1	10363	4429	1528	329
187	snt1-k2	yhr095w-n2	9085	7734	4322	1424
188	snt1-k2	pho23-n1	9558	7753	6718	3079
189	snt1-k2	pho23-n2	8322	5862	4037	1593
190	snt1-k2	arp6-n1	7105	5689	3351	1120
191	snt1-k2	yfr054c-n1	9630	8631	5429	1772
192	snt1-k2	yfr054c-n2	14044	10577	6582	1873
193	snt1-k2	dgk1-n1	9401	5836	3567	1044
194	snt1-k2	dgk1-n2	9444	6223	3914	1298
195	snt1-k2	sin3-n1	1709	865	255	43
196	snt1-k2	sin3-n2	2785	1175	484	190
197	snt1-k2	arp6-n2	4104	2262	1417	467
198	snt1-k2	dep1-n2	4769	3209	2088	732
199	arp6-k2	dep1-n1	15451	7510	4041	1130
200	arp6-k2	sap30-n1	6262	3022	1348	373
201	arp6-k2	sap30-n2	1409	394	121	17
202	arp6-k2	rpd3-n1	5	2	0	0
203	arp6-k2	rpd3-n2	5	1	1	0
204	arp6-k2	sds3-n1	14876	4986	1737	330
205	arp6-k2	sds3-n2	8190	2710	966	166
206	arp6-k2	snt1-n1	4881	2134	770	148
207	arp6-k2	snt1-n2	4486	1709	584	94
208	arp6-k2	yhr095w-n1	12884	3324	1154	213
209	arp6-k2	yhr095w-n2	15443	8025	4057	1121
210	arp6-k2	pho23-n1	2853	974	361	93
211	arp6-k2	pho23-n2	9	4	0	1
212	arp6-k2	arp6-n1	5	2	0	0
213	arp6-k2	yfr054c-n1	90	32	9	0
214	arp6-k2	yfr054c-n2	112	48	15	5
215	arp6-k2	dgk1-n1	9	2	1	0
216	arp6-k2	dgk1-n2	10	3	5	0
217	arp6-k2	sin3-n1	4	1	0	0
218	arp6-k2	sin3-n2	8	5	2	0
219	arp6-k2	arp6-n2	2	2	2	0
220	arp6-k2	dep1-n2	2	3	0	0
221	sds3-k1	dep1-n1	5960	4127	2596	1156
222	sds3-k1	sap30-n1	8567	6964	4479	2151
223	sds3-k1	sap30-n2	6894	5208	3237	1340
224	sds3-k1	rpd3-n1	8504	3854	2936	1209
225	sds3-k1	rpd3-n2	8042	3885	2271	818
226	sds3-k1	sds3-n1	27	13	9	2
227	sds3-k1	sds3-n2	12	4	3	2
228	sds3-k1	snt1-n1	3782	2395	1542	541
229	sds3-k1	snt1-n2	6373	3954	2594	928
230	sds3-k1	yhr095w-n1	11859	6498	3337	951
231	sds3-k1	yhr095w-n2	23311	21422	13903	4796
232	sds3-k1	pho23-n1	8636	4422	1334	209
233	sds3-k1	pho23-n2	6271	2714	1321	392
234	sds3-k1	arp6-n1	4231	3558	1853	623
235	sds3-k1	yfr054c-n1	17092	12651	6016	1317
236	sds3-k1	yfr054c-n2	17990	16428	17163	8729
237	sds3-k1	dgk1-n1	12127	9172	7262	3378
238	sds3-k1	dgk1-n2	9804	5016	2220	508
239	sds3-k1	sin3-n1	2546	818	355	87
240	sds3-k1	sin3-n2	2567	1654	1003	390
241	sds3-k1	arp6-n2	9471	5259	2174	434
242	sds3-k1	dep1-n2	5823	4028	2369	1137
243	sds3-k2	dep1-n1	10266	7705	7481	3894
244	sds3-k2	sap30-n1	7283	7171	6587	3192
245	sds3-k2	sap30-n2	9077	7374	8614	4630
246	sds3-k2	rpd3-n1	4621	2349	2282	871
247	sds3-k2	rpd3-n2	5945	3854	4135	1760
248	sds3-k2	sds3-n1	15	10	9	1
249	sds3-k2	sds3-n2	6	7	4	1
250	sds3-k2	snt1-n1	7691	7266	7028	3142
251	sds3-k2	snt1-n2	3482	2247	1821	604
252	sds3-k2	yhr095w-n1	6426	5319	4706	2013
253	sds3-k2	yhr095w-n2	10523	10216	11061	5338
254	sds3-k2	pho23-n1	8014	7082	7838	3921
255	sds3-k2	pho23-n2	10141	7971	8533	4606
256	sds3-k2	arp6-n1	7823	9039	9216	3687
257	sds3-k2	yfr054c-n1	5652	3795	3067	1246
258	sds3-k2	yfr054c-n2	7995	7942	8046	3557
259	sds3-k2	dgk1-n1	6714	4745	4101	1685
260	sds3-k2	dgk1-n2	7273	4904	4508	2089
261	sds3-k2	sin3-n1	4598	2114	1653	550
262	sds3-k2	sin3-n2	5118	4223	3697	1575
263	sds3-k2	arp6-n2	11	4	4	2
264	sds3-k2	dep1-n2	9046	7207	6715	3789
265	yhr095w-k1	dep1-n1	11415	10734	9111	4193
266	yhr095w-k1	sap30-n1	20287	20367	18178	9611
267	yhr095w-k1	sap30-n2	8083	9885	10644	4902
268	yhr095w-k1	rpd3-n1	6959	3546	2687	1046
269	yhr095w-k1	rpd3-n2	7984	7078	6933	3098
270	yhr095w-k1	sds3-n1	9251	5997	4541	1577
271	yhr095w-k1	sds3-n2	10097	10328	10426	4844
272	yhr095w-k1	snt1-n1	16570	20933	19392	8861
273	yhr095w-k1	snt1-n2	24285	27664	22837	9608
274	yhr095w-k1	yhr095w-n1	2618	3471	2323	1018
275	yhr095w-k1	yhr095w-n2	2051	3431	2404	1084
276	yhr095w-k1	pho23-n1	13432	10104	8287	3398
277	yhr095w-k1	pho23-n2	12569	9518	7978	3384
278	yhr095w-k1	arp6-n1	10385	12408	9732	3671
279	yhr095w-k1	yfr054c-n1	541159	545342	333082	91183
280	yhr095w-k1	yfr054c-n2	2053960	2954589	3532812	1506136
281	yhr095w-k1	dgk1-n1	17639	18590	16605	7491
282	yhr095w-k1	dgk1-n2	17257	18794	16258	7318
283	yhr095w-k1	sin3-n1	7173	3298	2233	791
284	yhr095w-k1	sin3-n2	6924	5582	5122	2610
285	yhr095w-k1	arp6-n2	14204	10838	8685	2812
286	yhr095w-k1	dep1-n2	10140	6266	4532	1695
287	sin3-k2	dep1-n1	5344	2393	1429	452
288	sin3-k2	sap30-n1	7128	6132	3195	1025
289	sin3-k2	sap30-n2	6214	4379	3876	1726
290	sin3-k2	rpd3-n1	5558	2395	1979	768
291	sin3-k2	rpd3-n2	6219	5008	4476	2016
292	sin3-k2	sds3-n1	6814	3293	2390	905
293	sin3-k2	sds3-n2	1470	706	335	81
294	sin3-k2	snt1-n1	2236	1092	630	164
295	sin3-k2	snt1-n2	2389	1302	740	215
296	sin3-k2	yhr095w-n1	9410	6379	4157	1708
297	sin3-k2	yhr095w-n2	8957	6691	5117	2266
298	sin3-k2	pho23-n1	9169	6300	5199	2330
299	sin3-k2	pho23-n2	7365	3242	2345	912
300	sin3-k2	arp6-n1	424	118	43	13
301	sin3-k2	yfr054c-n1	10029	7110	5640	2427
302	sin3-k2	yfr054c-n2	8476	4240	3123	1080
303	sin3-k2	dgk1-n1	7592	4556	3437	1463
304	sin3-k2	dgk1-n2	7871	4947	3667	1523
305	sin3-k2	sin3-n1	4	8	2	2
306	sin3-k2	sin3-n2	12	6	3	1
307	sin3-k2	arp6-n2	905	276	145	19
308	sin3-k2	dep1-n2	10591	7482	5712	2679
309	dep1-k1	dep1-n1	13	5	3	0
310	dep1-k1	sap30-n1	6921	5176	2975	925
311	dep1-k1	sap30-n2	11005	8597	7212	2932
312	dep1-k1	rpd3-n1	6158	4384	1859	379
313	dep1-k1	rpd3-n2	5496	2563	2336	976
314	dep1-k1	sds3-n1	7646	5128	1879	321
315	dep1-k1	sds3-n2	8699	7933	8148	4201
316	dep1-k1	snt1-n1	3591	2357	1779	631
317	dep1-k1	snt1-n2	3945	2485	2006	730
318	dep1-k1	yhr095w-n1	12237	7548	4448	1136
319	dep1-k1	yhr095w-n2	14770	13843	7162	1681
320	dep1-k1	pho23-n1	9985	6305	4742	1880
321	dep1-k1	pho23-n2	6294	4312	1651	256
322	dep1-k1	arp6-n1	10662	8795	5904	1978
323	dep1-k1	yfr054c-n1	13254	11663	6900	1990
324	dep1-k1	yfr054c-n2	8530	4630	1743	483
325	dep1-k1	dgk1-n1	13073	10705	8623	3456
326	dep1-k1	dgk1-n2	14653	11988	9323	3503
327	dep1-k1	sin3-n1	4146	1781	1050	300
328	dep1-k1	sin3-n2	2834	1559	1208	420
329	dep1-k1	arp6-n2	6011	2951	1545	407
330	dep1-k1	dep1-n2	15	9	5	2
331	dep1-k2	dep1-n1	25	7	14	5
332	dep1-k2	sap30-n1	10772	8874	7898	4085
333	dep1-k2	sap30-n2	10286	8920	8531	4432
334	dep1-k2	rpd3-n1	8256	3529	2961	1224
335	dep1-k2	rpd3-n2	7624	3309	3031	1190
336	dep1-k2	sds3-n1	12586	10337	9748	4982
337	dep1-k2	sds3-n2	9872	8175	7984	4025
338	dep1-k2	snt1-n1	3439	2079	1477	493
339	dep1-k2	snt1-n2	4031	2629	1819	664
340	dep1-k2	yhr095w-n1	12662	9962	8354	4344
341	dep1-k2	yhr095w-n2	14077	12050	10389	5375
342	dep1-k2	pho23-n1	6791	3676	2755	1034
343	dep1-k2	pho23-n2	12456	9562	8498	4440
344	dep1-k2	arp6-n1	9317	7577	5155	1793
345	dep1-k2	yfr054c-n1	8541	5038	3560	1372
346	dep1-k2	yfr054c-n2	13906	12247	11015	5717
347	dep1-k2	dgk1-n1	8486	5958	5065	2396
348	dep1-k2	dgk1-n2	11449	8081	6645	3136
349	dep1-k2	sin3-n1	9235	6024	4833	2193
350	dep1-k2	sin3-n2	8894	6240	4994	2555
351	dep1-k2	arp6-n2	8055	3105	1310	247
352	dep1-k2	dep1-n2	10	13	12	5
353	sap30-k1	dep1-n1	9731	8546	7294	3536
354	sap30-k1	sap30-n1	23	20	18	3
355	sap30-k1	sap30-n2	20	19	11	6
356	sap30-k1	rpd3-n1	9587	7484	6218	3209
357	sap30-k1	rpd3-n2	6385	2759	2402	1037
358	sap30-k1	sds3-n1	7943	4526	3415	1306
359	sap30-k1	sds3-n2	3307	1427	663	159
360	sap30-k1	snt1-n1	6322	5093	4132	1748
361	sap30-k1	snt1-n2	6561	5198	4109	1732
362	sap30-k1	yhr095w-n1	14196	11303	8784	4452
363	sap30-k1	yhr095w-n2	12276	7883	5950	2524
364	sap30-k1	pho23-n1	8839	5486	4534	1895
365	sap30-k1	pho23-n2	10706	6431	4716	1983
366	sap30-k1	arp6-n1	2124	772	284	79
367	sap30-k1	yfr054c-n1	13528	8795	6541	2917
368	sap30-k1	yfr054c-n2	13020	12227	10870	5745
369	sap30-k1	dgk1-n1	8099	4382	2557	804
370	sap30-k1	dgk1-n2	8087	4885	3739	1483
371	sap30-k1	sin3-n1	5621	2782	1966	702
372	sap30-k1	sin3-n2	6115	2600	1893	838
373	sap30-k1	arp6-n2	1200	548	235	57
374	sap30-k1	dep1-n2	9375	5434	3682	1556
375	rpd3-k2	dep1-n1	4859	2096	1329	462
376	rpd3-k2	sap30-n1	9397	4366	3299	1357
377	rpd3-k2	sap30-n2	7781	3221	2587	1086
378	rpd3-k2	rpd3-n1	3	2	1	0
379	rpd3-k2	rpd3-n2	17	3	2	0
380	rpd3-k2	sds3-n1	8960	4107	3077	1258
381	rpd3-k2	sds3-n2	2408	958	599	171
382	rpd3-k2	snt1-n1	3087	1309	689	223
383	rpd3-k2	snt1-n2	1860	699	399	113
384	rpd3-k2	yhr095w-n1	11827	8235	6720	3363
385	rpd3-k2	yhr095w-n2	8775	4359	3233	1348
386	rpd3-k2	pho23-n1	6767	2907	2216	898
387	rpd3-k2	pho23-n2	7457	3310	2568	1004
388	rpd3-k2	arp6-n1	540	148	50	15
389	rpd3-k2	yfr054c-n1	9854	7762	6189	3062
390	rpd3-k2	yfr054c-n2	12493	9598	7690	3732
391	rpd3-k2	dgk1-n1	7894	5442	4036	1720
392	rpd3-k2	dgk1-n2	7305	4946	3818	1704
393	rpd3-k2	sin3-n1	9300	6305	4960	2436
394	rpd3-k2	sin3-n2	4163	1802	1425	586
395	rpd3-k2	arp6-n2	925	286	165	47
396	rpd3-k2	dep1-n2	7769	3451	2709	1190
397	yhr095w-k2	dep1-n1	11074	9396	8217	4248
398	yhr095w-k2	sap30-n1	19350	20275	17836	9915
399	yhr095w-k2	sap30-n2	14239	14761	14331	7450
400	yhr095w-k2	rpd3-n1	4676	2304	2152	844
401	yhr095w-k2	rpd3-n2	9475	8114	7192	3517
402	yhr095w-k2	sds3-n1	9545	6139	4737	1788
403	yhr095w-k2	sds3-n2	4903	3320	1883	519
404	yhr095w-k2	snt1-n1	19594	25724	23387	10777
405	yhr095w-k2	snt1-n2	21492	25870	21438	9524
406	yhr095w-k2	yhr095w-n1	5626	7441	5840	2626
407	yhr095w-k2	yhr095w-n2	4869	7664	6208	2842
408	yhr095w-k2	pho23-n1	12737	9667	8559	3555
409	yhr095w-k2	pho23-n2	13326	10178	8390	3449
410	yhr095w-k2	arp6-n1	18012	14341	9213	3175
411	yhr095w-k2	yfr054c-n1	1547552	1788766	1811706	795430
412	yhr095w-k2	yfr054c-n2	2241029	3039408	3494644	1515172
413	yhr095w-k2	dgk1-n1	17217	18226	16334	7246
414	yhr095w-k2	dgk1-n2	17803	19055	15962	7236
415	yhr095w-k2	sin3-n1	10071	7615	6490	2759
416	yhr095w-k2	sin3-n2	4805	2156	1694	693
417	yhr095w-k2	arp6-n2	13737	10163	7289	2396
418	yhr095w-k2	dep1-n2	10445	10507	9965	5127
419	PHO23-k1	dep1-n1	9862	8916	7106	3242
420	PHO23-k1	sap30-n1	17387	17587	14338	7742
421	PHO23-k1	sap30-n2	6490	7355	7930	3591
422	PHO23-k1	rpd3-n1	7705	6385	5374	2677
423	PHO23-k1	rpd3-n2	10163	7821	6430	3005
424	PHO23-k1	sds3-n1	14820	13205	10377	5138
425	PHO23-k1	sds3-n2	9916	9475	8374	4361
426	PHO23-k1	snt1-n1	9275	8710	6995	3065
427	PHO23-k1	snt1-n2	10915	10043	7749	3379
428	PHO23-k1	yhr095w-n1	24382	24549	20791	11106
429	PHO23-k1	yhr095w-n2	22182	25397	22556	12424
430	PHO23-k1	pho23-n1	19	22	15	8
431	PHO23-k1	pho23-n2	24	24	24	9
432	PHO23-k1	arp6-n1	433	144	53	12
433	PHO23-k1	yfr054c-n1	15531	12268	9086	3873
434	PHO23-k1	yfr054c-n2	19361	24080	21435	11341
435	PHO23-k1	dgk1-n1	14094	13284	11856	6198
436	PHO23-k1	dgk1-n2	14186	14505	12128	5907
437	PHO23-k1	sin3-n1	10718	4374	2920	1053
438	PHO23-k1	sin3-n2	6169	2588	1808	711
439	PHO23-k1	arp6-n2	1613	543	172	38
440	PHO23-k1	dep1-n2	11273	10510	9113	4753
441	PHO23-k2	dep1-n1	12411	11367	9805	5102
442	PHO23-k2	sap30-n1	18937	18184	16040	8854
443	PHO23-k2	sap30-n2	12601	13137	12907	6549
444	PHO23-k2	rpd3-n1	10698	7871	6454	3418
445	PHO23-k2	rpd3-n2	8238	3558	3090	1161
446	PHO23-k2	sds3-n1	10610	10067	9263	4881
447	PHO23-k2	sds3-n2	4416	2607	1395	423
448	PHO23-k2	snt1-n1	8846	7973	7424	3197
449	PHO23-k2	snt1-n2	9432	8470	7095	3023
450	PHO23-k2	yhr095w-n1	18826	21145	19997	10820
451	PHO23-k2	yhr095w-n2	21992	24239	22952	12641
452	PHO23-k2	pho23-n1	27	19	12	7
453	PHO23-k2	pho23-n2	18	21	8	7
454	PHO23-k2	arp6-n1	9273	9533	6703	2567
455	PHO23-k2	yfr054c-n1	8339	5105	1797	362
456	PHO23-k2	yfr054c-n2	15762	17495	17279	9691
457	PHO23-k2	dgk1-n1	12415	10253	10100	5018
458	PHO23-k2	dgk1-n2	15669	14526	12749	6138
459	PHO23-k2	sin3-n1	12160	8358	6668	3143
460	PHO23-k2	sin3-n2	8460	6661	4898	2604
461	PHO23-k2	arp6-n2	20377	12336	8397	2722
462	PHO23-k2	dep1-n2	13153	11396	9189	4801

## Sheet: YPDR3
	P1	P2	gen4	gen7	gen10	gen13
1	arp6-k1	dep1-n1	4469	14340	16685	19501
2	arp6-k1	sap30-n1	308	227	69	30
3	arp6-k1	sap30-n2	895	675	286	130
4	arp6-k1	rpd3-n1	4	3	0	5
5	arp6-k1	rpd3-n2	13	4	4	2
6	arp6-k1	sds3-n1	7038	13786	13497	17633
7	arp6-k1	sds3-n2	2123	5710	5228	5805
8	arp6-k1	snt1-n1	1528	1646	773	475
9	arp6-k1	snt1-n2	1648	1526	598	327
10	arp6-k1	yhr095w-n1	6039	4984	2128	950
11	arp6-k1	yhr095w-n2	6629	10634	7779	5781
12	arp6-k1	pho23-n1	474	401	173	115
13	arp6-k1	pho23-n2	725	565	191	95
14	arp6-k1	arp6-n1	7	10	3	3
15	arp6-k1	yfr054c-n1	5716	8268	4525	2685
16	arp6-k1	yfr054c-n2	8113	10511	5920	3197
17	arp6-k1	dgk1-n1	5525	7266	5740	3995
18	arp6-k1	dgk1-n2	6044	6978	4448	2516
19	arp6-k1	sin3-n1	299	143	66	40
20	arp6-k1	sin3-n2	173	93	27	24
21	arp6-k1	arp6-n2	9	10	4	3
22	arp6-k1	dep1-n2	9	10	8	3
23	yfr054c-k1	dep1-n1	2767	4814	5431	7620
24	yfr054c-k1	sap30-n1	3787	7572	8073	12138
25	yfr054c-k1	sap30-n2	4897	9952	11677	13739
26	yfr054c-k1	rpd3-n1	1726	1831	1436	1834
27	yfr054c-k1	rpd3-n2	2886	3210	2856	3503
28	yfr054c-k1	sds3-n1	3985	8243	8727	11476
29	yfr054c-k1	sds3-n2	4871	10228	10851	14462
30	yfr054c-k1	snt1-n1	2271	7907	9366	11821
31	yfr054c-k1	snt1-n2	3666	12425	12894	14963
32	yfr054c-k1	yhr095w-n1	439999	894322	1030045	1040680
33	yfr054c-k1	yhr095w-n2	265292	738557	918044	1259599
34	yfr054c-k1	pho23-n1	3676	5786	5115	5047
35	yfr054c-k1	pho23-n2	3252	6306	7505	11768
36	yfr054c-k1	arp6-n1	3520	9933	8218	7421
37	yfr054c-k1	yfr054c-n1	677	1879	1584	1611
38	yfr054c-k1	yfr054c-n2	608	2237	2203	2292
39	yfr054c-k1	dgk1-n1	4831	11638	13161	12382
40	yfr054c-k1	dgk1-n2	3951	9657	10805	11174
41	yfr054c-k1	sin3-n1	1816	1904	1305	1355
42	yfr054c-k1	sin3-n2	2290	4395	4066	4327
43	yfr054c-k1	arp6-n2	5483	9192	7239	5217
44	yfr054c-k1	dep1-n2	5243	11426	13024	18628
45	yfr054c-k2	dep1-n1	2250	4005	4495	6180
46	yfr054c-k2	sap30-n1	4220	9511	10825	15052
47	yfr054c-k2	sap30-n2	5740	12314	13246	15303
48	yfr054c-k2	rpd3-n1	2873	2897	2511	3371
49	yfr054c-k2	rpd3-n2	46	86	96	97
50	yfr054c-k2	sds3-n1	147	270	257	244
51	yfr054c-k2	sds3-n2	1915	2417	1377	1082
52	yfr054c-k2	snt1-n1	5768	15230	15626	15091
53	yfr054c-k2	snt1-n2	7440	21365	21701	21809
54	yfr054c-k2	yhr095w-n1	756500	1367436	1537679	1368244
55	yfr054c-k2	yhr095w-n2	1039563	2278881	2799862	2828016
56	yfr054c-k2	pho23-n1	4386	6670	6571	7618
57	yfr054c-k2	pho23-n2	3968	6370	6181	7223
58	yfr054c-k2	arp6-n1	3855	9875	8309	7362
59	yfr054c-k2	yfr054c-n1	1452	4591	3976	3439
60	yfr054c-k2	yfr054c-n2	1319	4167	4125	3658
61	yfr054c-k2	dgk1-n1	2566	2653	1478	770
62	yfr054c-k2	dgk1-n2	4998	11483	12648	12297
63	yfr054c-k2	sin3-n1	3507	5520	5481	6569
64	yfr054c-k2	sin3-n2	4791	6992	6716	8125
65	yfr054c-k2	arp6-n2	5970	8574	7201	5003
66	yfr054c-k2	dep1-n2	3932	7402	7722	10463
67	dgk1-k1	dep1-n1	6	13	10	9
68	dgk1-k1	sap30-n1	10	15	13	18
69	dgk1-k1	sap30-n2	7	10	18	12
70	dgk1-k1	rpd3-n1	6	4	7	5
71	dgk1-k1	rpd3-n2	3238	4956	4595	5793
72	dgk1-k1	sds3-n1	17	21	8	17
73	dgk1-k1	sds3-n2	1620	1910	946	624
74	dgk1-k1	snt1-n1	5866	13893	12260	11430
75	dgk1-k1	snt1-n2	5502	13659	11788	11132
76	dgk1-k1	yhr095w-n1	5541	5394	2674	1537
77	dgk1-k1	yhr095w-n2	4989	6261	3847	2579
78	dgk1-k1	pho23-n1	3747	10919	9207	7144
79	dgk1-k1	pho23-n2	4047	7978	8228	11264
80	dgk1-k1	arp6-n1	3296	7818	6220	6338
81	dgk1-k1	yfr054c-n1	5889	12722	8973	6658
82	dgk1-k1	yfr054c-n2	8517	22162	22246	22260
83	dgk1-k1	dgk1-n1	5	8	9	7
84	dgk1-k1	dgk1-n2	6	16	14	13
85	dgk1-k1	sin3-n1	3392	5071	4329	4867
86	dgk1-k1	sin3-n2	3730	4853	4190	5134
87	dgk1-k1	arp6-n2	5782	7944	5894	4166
88	dgk1-k1	dep1-n2	1540	2660	2315	2695
89	dgk1-k2	dep1-n1	2004	2887	2435	2708
90	dgk1-k2	sap30-n1	4040	7739	5960	5291
91	dgk1-k2	sap30-n2	3968	6485	5042	5226
92	dgk1-k2	rpd3-n1	1941	1780	1119	1549
93	dgk1-k2	rpd3-n2	4284	6164	5430	6476
94	dgk1-k2	sds3-n1	3017	4729	2063	864
95	dgk1-k2	sds3-n2	2592	3927	3000	3966
96	dgk1-k2	snt1-n1	3975	7364	6114	4966
97	dgk1-k2	snt1-n2	5093	12281	10396	9674
98	dgk1-k2	yhr095w-n1	3190	4339	2530	1549
99	dgk1-k2	yhr095w-n2	3362	6298	4528	3097
100	dgk1-k2	pho23-n1	3663	5153	4221	4440
101	dgk1-k2	pho23-n2	2220	2144	952	602
102	dgk1-k2	arp6-n1	6369	9604	6481	4639
103	dgk1-k2	yfr054c-n1	3299	5628	2798	1384
104	dgk1-k2	yfr054c-n2	7736	19505	19247	18589
105	dgk1-k2	dgk1-n1	5	12	7	7
106	dgk1-k2	dgk1-n2	13	14	13	6
107	dgk1-k2	sin3-n1	1986	2206	1689	1747
108	dgk1-k2	sin3-n2	2088	1756	984	867
109	dgk1-k2	arp6-n2	4791	5349	3487	2115
110	dgk1-k2	dep1-n2	3429	4034	2726	2569
111	sin3-k1	dep1-n1	1072	891	497	579
112	sin3-k1	sap30-n1	3163	3438	2325	2719
113	sin3-k1	sap30-n2	2019	2076	1556	2007
114	sin3-k1	rpd3-n1	3658	5368	4984	6650
115	sin3-k1	rpd3-n2	3715	5521	5118	6455
116	sin3-k1	sds3-n1	2826	2963	2154	2556
117	sin3-k1	sds3-n2	2216	2452	1697	2410
118	sin3-k1	snt1-n1	1089	1120	686	639
119	sin3-k1	snt1-n2	6967	5394	1482	472
120	sin3-k1	yhr095w-n1	4325	6260	5840	7260
121	sin3-k1	yhr095w-n2	3462	3712	2579	3349
122	sin3-k1	pho23-n1	3019	4546	4032	4800
123	sin3-k1	pho23-n2	2479	2548	1914	2254
124	sin3-k1	arp6-n1	105	69	27	10
125	sin3-k1	yfr054c-n1	2790	3034	2163	2680
126	sin3-k1	yfr054c-n2	3400	3836	2470	2689
127	sin3-k1	dgk1-n1	3066	3947	3505	3672
128	sin3-k1	dgk1-n2	3272	4335	3884	4309
129	sin3-k1	sin3-n1	10	3	2	7
130	sin3-k1	sin3-n2	14	13	0	6
131	sin3-k1	arp6-n2	223	138	24	9
132	sin3-k1	dep1-n2	2851	4204	3867	4625
133	rpd3-k1	dep1-n1	3927	6413	5226	5938
134	rpd3-k1	sap30-n1	4716	8209	6299	7546
135	rpd3-k1	sap30-n2	3118	4752	4071	4932
136	rpd3-k1	rpd3-n1	2	3	3	5
137	rpd3-k1	rpd3-n2	2	4	5	6
138	rpd3-k1	sds3-n1	5615	9608	7943	9339
139	rpd3-k1	sds3-n2	2840	4789	4472	6890
140	rpd3-k1	snt1-n1	942	957	663	658
141	rpd3-k1	snt1-n2	1058	1221	836	861
142	rpd3-k1	yhr095w-n1	4235	6685	5457	6694
143	rpd3-k1	yhr095w-n2	4159	7118	5771	7058
144	rpd3-k1	pho23-n1	4163	6940	6816	8833
145	rpd3-k1	pho23-n2	3297	3813	3167	3810
146	rpd3-k1	arp6-n1	121	63	19	18
147	rpd3-k1	yfr054c-n1	4203	7015	5768	6894
148	rpd3-k1	yfr054c-n2	4435	7820	6537	7901
149	rpd3-k1	dgk1-n1	2009	2474	1876	1810
150	rpd3-k1	dgk1-n2	3149	4607	4321	4993
151	rpd3-k1	sin3-n1	3281	5350	5238	6819
152	rpd3-k1	sin3-n2	3127	4825	4571	6460
153	rpd3-k1	arp6-n2	112	53	22	11
154	rpd3-k1	dep1-n2	3757	6639	5356	6245
155	snt1-k1	dep1-n1	2166	4962	4674	5534
156	snt1-k1	sap30-n1	3025	5509	4110	4812
157	snt1-k1	sap30-n2	1922	3213	2495	2805
158	snt1-k1	rpd3-n1	1491	1418	780	791
159	snt1-k1	rpd3-n2	621	647	435	440
160	snt1-k1	sds3-n1	1350	1473	717	535
161	snt1-k1	sds3-n2	1162	1711	1113	1264
162	snt1-k1	snt1-n1	12	14	16	13
163	snt1-k1	snt1-n2	14	25	19	20
164	snt1-k1	yhr095w-n1	9377	26897	23868	22455
165	snt1-k1	yhr095w-n2	2168	4827	2963	2294
166	snt1-k1	pho23-n1	6340	14777	16025	22402
167	snt1-k1	pho23-n2	4111	8216	7209	8846
168	snt1-k1	arp6-n1	1730	3423	1895	1306
169	snt1-k1	yfr054c-n1	9210	19579	12923	8662
170	snt1-k1	yfr054c-n2	6506	13151	9330	6890
171	snt1-k1	dgk1-n1	3366	6440	4692	3114
172	snt1-k1	dgk1-n2	3309	3041	1006	371
173	snt1-k1	sin3-n1	945	1111	673	657
174	snt1-k1	sin3-n2	478	437	246	450
175	snt1-k1	arp6-n2	2409	2749	1279	637
176	snt1-k1	dep1-n2	861	913	459	344
177	snt1-k2	dep1-n1	1738	2345	1713	1617
178	snt1-k2	sap30-n1	2942	5018	4272	4853
179	snt1-k2	sap30-n2	2576	3931	3420	3723
180	snt1-k2	rpd3-n1	1348	1398	1014	1024
181	snt1-k2	rpd3-n2	1225	1432	1022	1016
182	snt1-k2	sds3-n1	4641	9009	8422	9761
183	snt1-k2	sds3-n2	1823	2745	2086	2270
184	snt1-k2	snt1-n1	6	12	7	5
185	snt1-k2	snt1-n2	5	10	3	10
186	snt1-k2	yhr095w-n1	3563	3522	1411	715
187	snt1-k2	yhr095w-n2	3018	6471	4379	2965
188	snt1-k2	pho23-n1	3262	5815	5550	6854
189	snt1-k2	pho23-n2	2740	4412	3622	3647
190	snt1-k2	arp6-n1	2527	5184	3457	2770
191	snt1-k2	yfr054c-n1	3272	7155	5055	3581
192	snt1-k2	yfr054c-n2	4869	8918	6181	4214
193	snt1-k2	dgk1-n1	3001	4900	3502	2308
194	snt1-k2	dgk1-n2	3010	5158	3864	2709
195	snt1-k2	sin3-n1	577	686	259	111
196	snt1-k2	sin3-n2	1354	1057	613	465
197	snt1-k2	arp6-n2	1597	2116	1470	966
198	snt1-k2	dep1-n2	1748	2419	1755	1805
199	arp6-k2	dep1-n1	4838	5923	3836	2215
200	arp6-k2	sap30-n1	2090	2760	1372	787
201	arp6-k2	sap30-n2	534	319	91	35
202	arp6-k2	rpd3-n1	0	0	0	0
203	arp6-k2	rpd3-n2	0	0	0	0
204	arp6-k2	sds3-n1	4756	4364	1692	700
205	arp6-k2	sds3-n2	2894	2365	877	346
206	arp6-k2	snt1-n1	1562	1613	696	320
207	arp6-k2	snt1-n2	1552	1340	486	216
208	arp6-k2	yhr095w-n1	4243	2569	1004	408
209	arp6-k2	yhr095w-n2	4998	6397	4021	2352
210	arp6-k2	pho23-n1	973	762	372	177
211	arp6-k2	pho23-n2	2	0	0	2
212	arp6-k2	arp6-n1	2	1	1	0
213	arp6-k2	yfr054c-n1	28	35	20	12
214	arp6-k2	yfr054c-n2	27	43	31	9
215	arp6-k2	dgk1-n1	2	0	1	0
216	arp6-k2	dgk1-n2	4	2	0	1
217	arp6-k2	sin3-n1	3	0	0	0
218	arp6-k2	sin3-n2	4	2	1	0
219	arp6-k2	arp6-n2	2	3	0	2
220	arp6-k2	dep1-n2	0	2	2	0
221	sds3-k1	dep1-n1	1951	3478	2728	2677
222	sds3-k1	sap30-n1	2961	6232	4735	5009
223	sds3-k1	sap30-n2	2582	4818	3327	3394
224	sds3-k1	rpd3-n1	3482	3806	3008	4162
225	sds3-k1	rpd3-n2	2912	3487	2217	2033
226	sds3-k1	sds3-n1	9	15	13	6
227	sds3-k1	sds3-n2	10	14	3	10
228	sds3-k1	snt1-n1	1304	1966	1348	1433
229	sds3-k1	snt1-n2	2343	3440	2201	2345
230	sds3-k1	yhr095w-n1	3758	5511	3061	2110
231	sds3-k1	yhr095w-n2	8394	18518	13288	10225
232	sds3-k1	pho23-n1	2908	3846	1370	574
233	sds3-k1	pho23-n2	2228	2293	1242	958
234	sds3-k1	arp6-n1	1552	3241	1816	1542
235	sds3-k1	yfr054c-n1	7346	11136	5371	3167
236	sds3-k1	yfr054c-n2	7967	14974	15328	22299
237	sds3-k1	dgk1-n1	3936	6656	6339	7561
238	sds3-k1	dgk1-n2	3043	4398	2309	1110
239	sds3-k1	sin3-n1	935	763	316	270
240	sds3-k1	sin3-n2	1225	1658	1101	1182
241	sds3-k1	arp6-n2	3628	4729	2022	908
242	sds3-k1	dep1-n2	2051	4028	2791	3012
243	sds3-k2	dep1-n1	4285	5932	6326	7694
244	sds3-k2	sap30-n1	3656	5959	5986	6898
245	sds3-k2	sap30-n2	4516	5933	7065	9908
246	sds3-k2	rpd3-n1	2536	2079	1915	2429
247	sds3-k2	rpd3-n2	3660	3097	3095	4332
248	sds3-k2	sds3-n1	13	7	14	17
249	sds3-k2	sds3-n2	1	1	8	11
250	sds3-k2	snt1-n1	3223	6098	6925	7260
251	sds3-k2	snt1-n2	1721	1872	1479	1323
252	sds3-k2	yhr095w-n1	3287	3838	3902	4324
253	sds3-k2	yhr095w-n2	4961	7688	9019	12107
254	sds3-k2	pho23-n1	3702	5215	6222	8119
255	sds3-k2	pho23-n2	4596	6498	7266	9975
256	sds3-k2	arp6-n1	3876	7972	7628	8236
257	sds3-k2	yfr054c-n1	2958	2982	2744	2787
258	sds3-k2	yfr054c-n2	4344	6011	6724	8349
259	sds3-k2	dgk1-n1	2471	3096	3297	3313
260	sds3-k2	dgk1-n2	2812	3328	3447	3907
261	sds3-k2	sin3-n1	2414	1892	1480	1434
262	sds3-k2	sin3-n2	3366	3895	3411	3572
263	sds3-k2	arp6-n2	11	3	3	0
264	sds3-k2	dep1-n2	4046	5921	6129	7809
265	yhr095w-k1	dep1-n1	4387	7983	8118	10891
266	yhr095w-k1	sap30-n1	8015	17194	17491	23689
267	yhr095w-k1	sap30-n2	3763	7673	8328	12707
268	yhr095w-k1	rpd3-n1	3164	3262	2470	3291
269	yhr095w-k1	rpd3-n2	4051	6023	6117	8170
270	yhr095w-k1	sds3-n1	3991	5623	4115	4280
271	yhr095w-k1	sds3-n2	4418	8788	8837	13145
272	yhr095w-k1	snt1-n1	5847	17176	17597	17925
273	yhr095w-k1	snt1-n2	9724	25381	22157	21242
274	yhr095w-k1	yhr095w-n1	1240	3456	2997	2745
275	yhr095w-k1	yhr095w-n2	1034	3228	3168	3229
276	yhr095w-k1	pho23-n1	5500	8644	7827	8867
277	yhr095w-k1	pho23-n2	5176	8386	7536	9443
278	yhr095w-k1	arp6-n1	4152	12016	9500	9179
279	yhr095w-k1	yfr054c-n1	268185	464360	293527	205738
280	yhr095w-k1	yfr054c-n2	1209894	2937104	3496313	3630472
281	yhr095w-k1	dgk1-n1	5986	15027	15937	15408
282	yhr095w-k1	dgk1-n2	6050	14808	15586	15635
283	yhr095w-k1	sin3-n1	2918	3109	2113	2420
284	yhr095w-k1	sin3-n2	3668	5411	5074	7099
285	yhr095w-k1	arp6-n2	7162	10669	8444	6082
286	yhr095w-k1	dep1-n2	4054	5790	4367	4795
287	sin3-k2	dep1-n1	1991	1932	1314	1342
288	sin3-k2	sap30-n1	3084	5135	3170	2488
289	sin3-k2	sap30-n2	2550	3665	3223	4262
290	sin3-k2	rpd3-n1	2326	2356	1854	2581
291	sin3-k2	rpd3-n2	2935	4250	4100	5253
292	sin3-k2	sds3-n1	2905	3049	2202	2518
293	sin3-k2	sds3-n2	614	580	236	169
294	sin3-k2	snt1-n1	922	901	548	450
295	sin3-k2	snt1-n2	1028	1129	626	642
296	sin3-k2	yhr095w-n1	3849	5451	4020	4202
297	sin3-k2	yhr095w-n2	3376	5694	4811	5552
298	sin3-k2	pho23-n1	3439	5325	4669	5473
299	sin3-k2	pho23-n2	2814	3140	2320	2577
300	sin3-k2	arp6-n1	210	126	39	26
301	sin3-k2	yfr054c-n1	3812	5824	5157	6605
302	sin3-k2	yfr054c-n2	3491	3942	2831	3422
303	sin3-k2	dgk1-n1	2690	3500	3144	3178
304	sin3-k2	dgk1-n2	2679	3541	3212	3733
305	sin3-k2	sin3-n1	3	1	3	7
306	sin3-k2	sin3-n2	5	11	5	4
307	sin3-k2	arp6-n2	458	221	107	66
308	sin3-k2	dep1-n2	3983	6278	5478	6635
309	dep1-k1	dep1-n1	4	6	6	10
310	dep1-k1	sap30-n1	2772	4152	2815	1975
311	dep1-k1	sap30-n2	4592	6508	6203	5635
312	dep1-k1	rpd3-n1	2264	3613	1811	839
313	dep1-k1	rpd3-n2	2461	2338	2063	2897
314	dep1-k1	sds3-n1	2740	4138	1888	749
315	dep1-k1	sds3-n2	3462	6613	7396	9934
316	dep1-k1	snt1-n1	1425	1640	1430	1392
317	dep1-k1	snt1-n2	1553	2116	1674	1664
318	dep1-k1	yhr095w-n1	4487	6220	4044	2197
319	dep1-k1	yhr095w-n2	5320	11138	6602	3940
320	dep1-k1	pho23-n1	3649	4910	4322	4031
321	dep1-k1	pho23-n2	2122	3540	1622	629
322	dep1-k1	arp6-n1	3853	8020	6105	4623
323	dep1-k1	yfr054c-n1	5096	8911	6067	4118
324	dep1-k1	yfr054c-n2	3253	4025	1886	987
325	dep1-k1	dgk1-n1	4334	7917	7890	6543
326	dep1-k1	dgk1-n2	4772	9065	8732	7093
327	dep1-k1	sin3-n1	1566	1452	926	749
328	dep1-k1	sin3-n2	1339	1403	1052	1051
329	dep1-k1	arp6-n2	2656	2657	1565	893
330	dep1-k1	dep1-n2	4	16	8	6
331	dep1-k2	dep1-n1	9	10	13	20
332	dep1-k2	sap30-n1	3846	7144	7552	9371
333	dep1-k2	sap30-n2	3903	6730	7563	9390
334	dep1-k2	rpd3-n1	3017	3241	2772	3378
335	dep1-k2	rpd3-n2	2962	2949	2647	3327
336	dep1-k2	sds3-n1	4456	7983	8589	10903
337	dep1-k2	sds3-n2	3490	6433	6678	9151
338	dep1-k2	snt1-n1	1261	1471	1167	1127
339	dep1-k2	snt1-n2	1548	1914	1450	1372
340	dep1-k2	yhr095w-n1	4205	7109	7362	9387
341	dep1-k2	yhr095w-n2	4880	8535	9193	12376
342	dep1-k2	pho23-n1	2418	2915	2540	2571
343	dep1-k2	pho23-n2	4307	7268	7842	9574
344	dep1-k2	arp6-n1	3245	6686	5109	4051
345	dep1-k2	yfr054c-n1	3055	3880	3339	3478
346	dep1-k2	yfr054c-n2	4782	9310	9750	12845
347	dep1-k2	dgk1-n1	2661	3781	4096	4916
348	dep1-k2	dgk1-n2	3476	5164	5528	6320
349	dep1-k2	sin3-n1	3108	4506	4144	5145
350	dep1-k2	sin3-n2	3881	5215	4828	6113
351	dep1-k2	arp6-n2	3164	2540	1148	467
352	dep1-k2	dep1-n2	6	10	3	10
353	sap30-k1	dep1-n1	3680	6740	7111	9557
354	sap30-k1	sap30-n1	15	25	23	23
355	sap30-k1	sap30-n2	12	14	13	20
356	sap30-k1	rpd3-n1	3899	6364	6157	8116
357	sap30-k1	rpd3-n2	2693	2759	2314	3301
358	sap30-k1	sds3-n1	3120	4401	3394	3706
359	sap30-k1	sds3-n2	1332	1304	649	482
360	sap30-k1	snt1-n1	2492	3924	3516	4087
361	sap30-k1	snt1-n2	2496	4548	3777	4423
362	sap30-k1	yhr095w-n1	5371	9418	8836	10938
363	sap30-k1	yhr095w-n2	4657	6899	5843	7218
364	sap30-k1	pho23-n1	3340	5006	4329	5043
365	sap30-k1	pho23-n2	4168	5708	4915	5493
366	sap30-k1	arp6-n1	819	805	305	161
367	sap30-k1	yfr054c-n1	5028	7638	6593	7784
368	sap30-k1	yfr054c-n2	4763	9916	10419	14368
369	sap30-k1	dgk1-n1	2681	3473	2307	1852
370	sap30-k1	dgk1-n2	2826	3961	3507	3938
371	sap30-k1	sin3-n1	2164	2433	1974	2178
372	sap30-k1	sin3-n2	2813	2881	2104	2738
373	sap30-k1	arp6-n2	534	500	235	135
374	sap30-k1	dep1-n2	3670	4917	3913	4442
375	rpd3-k2	dep1-n1	1759	1693	1263	1448
376	rpd3-k2	sap30-n1	3437	4237	3261	4206
377	rpd3-k2	sap30-n2	2942	2973	2288	2925
378	rpd3-k2	rpd3-n1	5	3	1	3
379	rpd3-k2	rpd3-n2	5	5	5	4
380	rpd3-k2	sds3-n1	3407	3732	3009	3889
381	rpd3-k2	sds3-n2	921	774	475	449
382	rpd3-k2	snt1-n1	1205	1017	659	564
383	rpd3-k2	snt1-n2	681	619	338	318
384	rpd3-k2	yhr095w-n1	4024	6356	6235	8162
385	rpd3-k2	yhr095w-n2	3194	3852	3236	4183
386	rpd3-k2	pho23-n1	2555	2540	2129	2899
387	rpd3-k2	pho23-n2	2632	3052	2480	3115
388	rpd3-k2	arp6-n1	201	109	49	44
389	rpd3-k2	yfr054c-n1	3807	6297	5905	7874
390	rpd3-k2	yfr054c-n2	4485	7751	7334	9260
391	rpd3-k2	dgk1-n1	2781	3762	3609	4451
392	rpd3-k2	dgk1-n2	2676	3712	3471	4544
393	rpd3-k2	sin3-n1	3246	4898	4602	6100
394	rpd3-k2	sin3-n2	1968	1866	1506	2098
395	rpd3-k2	arp6-n2	395	297	171	158
396	rpd3-k2	dep1-n2	2892	3331	2602	3333
397	yhr095w-k2	dep1-n1	4093	7595	7555	9969
398	yhr095w-k2	sap30-n1	7636	17453	17996	24012
399	yhr095w-k2	sap30-n2	5923	12013	12781	17150
400	yhr095w-k2	rpd3-n1	2241	2305	1946	3009
401	yhr095w-k2	rpd3-n2	4307	6920	6749	9213
402	yhr095w-k2	sds3-n1	4115	5795	4662	5121
403	yhr095w-k2	sds3-n2	1775	2504	1495	1181
404	yhr095w-k2	snt1-n1	6766	20723	21087	21625
405	yhr095w-k2	snt1-n2	8320	23949	21312	20798
406	yhr095w-k2	yhr095w-n1	2609	7124	6595	6464
407	yhr095w-k2	yhr095w-n2	2250	7344	7351	7995
408	yhr095w-k2	pho23-n1	5159	8422	7914	9687
409	yhr095w-k2	pho23-n2	5202	8429	7728	9391
410	yhr095w-k2	arp6-n1	7374	13788	9907	7149
411	yhr095w-k2	yfr054c-n1	814875	1747852	1839054	1888179
412	yhr095w-k2	yfr054c-n2	1272329	2972821	3461100	3679063
413	yhr095w-k2	dgk1-n1	5771	14276	15070	14725
414	yhr095w-k2	dgk1-n2	5926	15049	15454	15349
415	yhr095w-k2	sin3-n1	3893	6403	5903	7647
416	yhr095w-k2	sin3-n2	2485	2378	1764	2616
417	yhr095w-k2	arp6-n2	6491	9829	7383	5120
418	yhr095w-k2	dep1-n2	4342	8899	9036	13002
419	PHO23-k1	dep1-n1	3479	6624	6660	8819
420	PHO23-k1	sap30-n1	6495	15002	14480	19335
421	PHO23-k1	sap30-n2	2483	5079	5563	9953
422	PHO23-k1	rpd3-n1	3199	5512	4913	7047
423	PHO23-k1	rpd3-n2	3740	6520	6070	7852
424	PHO23-k1	sds3-n1	5347	11238	10359	12536
425	PHO23-k1	sds3-n2	3829	7670	7501	11363
426	PHO23-k1	snt1-n1	3215	6578	6009	7056
427	PHO23-k1	snt1-n2	3943	8402	7239	8355
428	PHO23-k1	yhr095w-n1	8558	19344	20107	27067
429	PHO23-k1	yhr095w-n2	8071	20259	21533	29767
430	PHO23-k1	pho23-n1	13	27	20	22
431	PHO23-k1	pho23-n2	10	20	18	24
432	PHO23-k1	arp6-n1	183	131	57	41
433	PHO23-k1	yfr054c-n1	5671	9920	8679	10186
434	PHO23-k1	yfr054c-n2	7354	19787	20919	27852
435	PHO23-k1	dgk1-n1	4764	9695	10683	14270
436	PHO23-k1	dgk1-n2	4789	10950	10971	13510
437	PHO23-k1	sin3-n1	4024	4266	3017	3629
438	PHO23-k1	sin3-n2	3033	2874	1949	2510
439	PHO23-k1	arp6-n2	688	503	167	86
440	PHO23-k1	dep1-n2	4014	8609	8591	12070
441	PHO23-k2	dep1-n1	4596	9278	9549	11930
442	PHO23-k2	sap30-n1	7420	16505	16120	21178
443	PHO23-k2	sap30-n2	5654	11694	12103	15194
444	PHO23-k2	rpd3-n1	4006	6634	6313	8034
445	PHO23-k2	rpd3-n2	3368	3806	2912	3609
446	PHO23-k2	sds3-n1	4182	8854	8877	12202
447	PHO23-k2	sds3-n2	1565	2060	1137	805
448	PHO23-k2	snt1-n1	3426	6470	6391	7231
449	PHO23-k2	snt1-n2	3630	7283	6484	7368
450	PHO23-k2	yhr095w-n1	6848	16713	18663	24804
451	PHO23-k2	yhr095w-n2	7899	20195	21692	29284
452	PHO23-k2	pho23-n1	14	17	19	19
453	PHO23-k2	pho23-n2	14	21	11	22
454	PHO23-k2	arp6-n1	3646	9259	6624	6208
455	PHO23-k2	yfr054c-n1	3004	4622	1872	976
456	PHO23-k2	yfr054c-n2	5781	14535	16337	23668
457	PHO23-k2	dgk1-n1	4351	8268	8704	10610
458	PHO23-k2	dgk1-n2	5441	10951	11404	13623
459	PHO23-k2	sin3-n1	4365	6940	6113	7832
460	PHO23-k2	sin3-n2	4031	6454	5628	6838
461	PHO23-k2	arp6-n2	7913	12043	8750	6577
462	PHO23-k2	dep1-n2	5016	9686	9099	11361

## Sheet: YPD37R1
	P1	P2	gen4	gen7	gen10	gen13
1	arp6-k1	dep1-n1	11092	11763	11282	30075
2	arp6-k1	sap30-n1	439	58	10	14
3	arp6-k1	sap30-n2	1332	351	89	66
4	arp6-k1	rpd3-n1	13	0	3	1
5	arp6-k1	rpd3-n2	20	2	1	0
6	arp6-k1	sds3-n1	14799	9071	6619	11758
7	arp6-k1	sds3-n2	4918	4398	4661	11887
8	arp6-k1	snt1-n1	2818	1289	575	547
9	arp6-k1	snt1-n2	2910	1081	523	607
10	arp6-k1	yhr095w-n1	10714	3082	1724	2374
11	arp6-k1	yhr095w-n2	11052	5288	5278	10530
12	arp6-k1	pho23-n1	671	107	27	11
13	arp6-k1	pho23-n2	837	136	34	18
14	arp6-k1	arp6-n1	11	2	3	6
15	arp6-k1	yfr054c-n1	5761	2953	1779	1725
16	arp6-k1	yfr054c-n2	9425	4239	4179	6515
17	arp6-k1	dgk1-n1	6779	5299	3910	7223
18	arp6-k1	dgk1-n2	6758	4481	3309	5382
19	arp6-k1	sin3-n1	386	26	2	4
20	arp6-k1	sin3-n2	265	29	7	1
21	arp6-k1	arp6-n2	12	6	8	5
22	arp6-k1	dep1-n2	30	0	1	2
23	yfr054c-k1	dep1-n1	5851	2591	1349	1446
24	yfr054c-k1	sap30-n1	7575	3111	1949	2841
25	yfr054c-k1	sap30-n2	10863	6187	3591	5054
26	yfr054c-k1	rpd3-n1	2275	470	121	96
27	yfr054c-k1	rpd3-n2	4261	1362	429	293
28	yfr054c-k1	sds3-n1	8145	4137	2875	4666
29	yfr054c-k1	sds3-n2	10503	5008	3772	5936
30	yfr054c-k1	snt1-n1	6380	5137	3491	5687
31	yfr054c-k1	snt1-n2	7893	6250	5002	9158
32	yfr054c-k1	yhr095w-n1	921103	500871	302693	462325
33	yfr054c-k1	yhr095w-n2	552592	249570	146892	201470
34	yfr054c-k1	pho23-n1	4289	1309	369	151
35	yfr054c-k1	pho23-n2	6966	2982	1760	2093
36	yfr054c-k1	arp6-n1	4204	2636	2137	4108
37	yfr054c-k1	yfr054c-n1	3027	481	518	625
38	yfr054c-k1	yfr054c-n2	3220	469	672	917
39	yfr054c-k1	dgk1-n1	8754	7161	4682	8300
40	yfr054c-k1	dgk1-n2	8510	5574	3752	6328
41	yfr054c-k1	sin3-n1	2224	454	100	42
42	yfr054c-k1	sin3-n2	6004	1883	825	650
43	yfr054c-k1	arp6-n2	7347	4738	3529	5672
44	yfr054c-k1	dep1-n2	10198	4393	2275	2955
45	yfr054c-k2	dep1-n1	5683	2297	1138	1210
46	yfr054c-k2	sap30-n1	9683	4190	3474	5654
47	yfr054c-k2	sap30-n2	12920	7319	4284	6598
48	yfr054c-k2	rpd3-n1	4326	1161	432	187
49	yfr054c-k2	rpd3-n2	255	44	31	14
50	yfr054c-k2	sds3-n1	691	73	86	99
51	yfr054c-k2	sds3-n2	2300	441	154	91
52	yfr054c-k2	snt1-n1	16327	10237	7252	9647
53	yfr054c-k2	snt1-n2	17636	12365	10073	16274
54	yfr054c-k2	yhr095w-n1	1542564	847838	476890	585354
55	yfr054c-k2	yhr095w-n2	2088672	1369906	964044	1083442
56	yfr054c-k2	pho23-n1	6765	1966	713	383
57	yfr054c-k2	pho23-n2	7081	1807	639	421
58	yfr054c-k2	arp6-n1	5208	2960	2570	4189
59	yfr054c-k2	yfr054c-n1	9066	1500	1756	2400
60	yfr054c-k2	yfr054c-n2	7204	1224	1862	2463
61	yfr054c-k2	dgk1-n1	3425	1474	522	551
62	yfr054c-k2	dgk1-n2	12514	7197	4935	7775
63	yfr054c-k2	sin3-n1	8109	3094	1705	1717
64	yfr054c-k2	sin3-n2	10038	3737	2207	2533
65	yfr054c-k2	arp6-n2	9660	5704	4435	6292
66	yfr054c-k2	dep1-n2	8545	3661	2590	3508
67	dgk1-k1	dep1-n1	35	5	4	3
68	dgk1-k1	sap30-n1	50	4	6	7
69	dgk1-k1	sap30-n2	26	8	4	4
70	dgk1-k1	rpd3-n1	19	0	0	1
71	dgk1-k1	rpd3-n2	6370	3295	1772	1673
72	dgk1-k1	sds3-n1	57	3	5	3
73	dgk1-k1	sds3-n2	1600	386	115	55
74	dgk1-k1	snt1-n1	11909	8359	5876	8334
75	dgk1-k1	snt1-n2	11406	7852	6510	10493
76	dgk1-k1	yhr095w-n1	17140	5548	2240	2116
77	dgk1-k1	yhr095w-n2	7250	2343	1111	773
78	dgk1-k1	pho23-n1	6563	4658	2814	3774
79	dgk1-k1	pho23-n2	7987	4543	3012	5130
80	dgk1-k1	arp6-n1	3415	2343	2280	4844
81	dgk1-k1	yfr054c-n1	10955	5131	3243	3212
82	dgk1-k1	yfr054c-n2	21727	10437	11187	19295
83	dgk1-k1	dgk1-n1	24	6	4	2
84	dgk1-k1	dgk1-n2	35	7	11	6
85	dgk1-k1	sin3-n1	6038	2853	1432	1380
86	dgk1-k1	sin3-n2	6940	2827	1780	2205
87	dgk1-k1	arp6-n2	6220	4597	4091	6612
88	dgk1-k1	dep1-n2	2546	697	245	141
89	dgk1-k2	dep1-n1	3607	1212	463	416
90	dgk1-k2	sap30-n1	9505	4014	2597	3954
91	dgk1-k2	sap30-n2	9122	4115	2017	2393
92	dgk1-k2	rpd3-n1	2344	540	157	91
93	dgk1-k2	rpd3-n2	7706	4012	2072	2012
94	dgk1-k2	sds3-n1	6998	3640	1485	1098
95	dgk1-k2	sds3-n2	5256	2025	1101	1607
96	dgk1-k2	snt1-n1	7519	4689	2657	2871
97	dgk1-k2	snt1-n2	10570	7202	5870	9604
98	dgk1-k2	yhr095w-n1	3102	1102	561	748
99	dgk1-k2	yhr095w-n2	2219	1065	722	838
100	dgk1-k2	pho23-n1	4420	1295	439	234
101	dgk1-k2	pho23-n2	1807	440	90	44
102	dgk1-k2	arp6-n1	7831	5012	5885	13580
103	dgk1-k2	yfr054c-n1	7519	3259	1471	1055
104	dgk1-k2	yfr054c-n2	14112	8640	9289	17222
105	dgk1-k2	dgk1-n1	30	7	0	4
106	dgk1-k2	dgk1-n2	41	6	6	3
107	dgk1-k2	sin3-n1	2739	896	360	292
108	dgk1-k2	sin3-n2	1936	289	84	37
109	dgk1-k2	arp6-n2	5777	4046	3281	5175
110	dgk1-k2	dep1-n2	3849	1003	332	181
111	sin3-k1	dep1-n1	1168	281	108	33
112	sin3-k1	sap30-n1	3998	1020	417	266
113	sin3-k1	sap30-n2	2538	669	230	117
114	sin3-k1	rpd3-n1	5709	2788	1598	1816
115	sin3-k1	rpd3-n2	5870	3180	1630	1942
116	sin3-k1	sds3-n1	3546	961	335	190
117	sin3-k1	sds3-n2	3196	889	303	170
118	sin3-k1	snt1-n1	2410	708	168	71
119	sin3-k1	snt1-n2	14327	11031	9032	16626
120	sin3-k1	yhr095w-n1	8125	3067	1518	1724
121	sin3-k1	yhr095w-n2	4731	1091	441	266
122	sin3-k1	pho23-n1	5014	2408	1209	1443
123	sin3-k1	pho23-n2	3030	878	261	141
124	sin3-k1	arp6-n1	216	22	9	0
125	sin3-k1	yfr054c-n1	4579	972	349	198
126	sin3-k1	yfr054c-n2	5490	1113	416	262
127	sin3-k1	dgk1-n1	5155	2777	1023	988
128	sin3-k1	dgk1-n2	5439	2777	1100	1007
129	sin3-k1	sin3-n1	39	3	0	1
130	sin3-k1	sin3-n2	43	4	3	2
131	sin3-k1	arp6-n2	364	47	16	6
132	sin3-k1	dep1-n2	5582	2631	1485	2286
133	rpd3-k1	dep1-n1	7767	3550	1835	2604
134	rpd3-k1	sap30-n1	9684	3904	2663	4206
135	rpd3-k1	sap30-n2	6572	2857	1396	1700
136	rpd3-k1	rpd3-n1	21	1	0	0
137	rpd3-k1	rpd3-n2	19	2	1	0
138	rpd3-k1	sds3-n1	11392	5316	3051	4611
139	rpd3-k1	sds3-n2	5651	2537	1620	2272
140	rpd3-k1	snt1-n1	2303	672	196	108
141	rpd3-k1	snt1-n2	3016	807	250	120
142	rpd3-k1	yhr095w-n1	9937	3418	1948	2671
143	rpd3-k1	yhr095w-n2	9841	3437	2083	2986
144	rpd3-k1	pho23-n1	7755	3955	2351	3136
145	rpd3-k1	pho23-n2	4485	1425	504	347
146	rpd3-k1	arp6-n1	205	26	10	3
147	rpd3-k1	yfr054c-n1	10842	3420	2240	3103
148	rpd3-k1	yfr054c-n2	13541	3774	2366	3141
149	rpd3-k1	dgk1-n1	5260	2761	1224	1461
150	rpd3-k1	dgk1-n2	6183	3300	1427	1332
151	rpd3-k1	sin3-n1	5768	2946	1700	2068
152	rpd3-k1	sin3-n2	5882	2556	1751	2482
153	rpd3-k1	arp6-n2	223	23	8	2
154	rpd3-k1	dep1-n2	7814	3467	2103	3371
155	snt1-k1	dep1-n1	2727	1317	585	323
156	snt1-k1	sap30-n1	6482	1481	701	518
157	snt1-k1	sap30-n2	4296	1104	369	316
158	snt1-k1	rpd3-n1	1867	372	90	36
159	snt1-k1	rpd3-n2	1692	506	120	64
160	snt1-k1	sds3-n1	1714	252	69	30
161	snt1-k1	sds3-n2	2728	561	209	161
162	snt1-k1	snt1-n1	34	3	10	2
163	snt1-k1	snt1-n2	49	14	3	4
164	snt1-k1	yhr095w-n1	20315	13479	13757	24278
165	snt1-k1	yhr095w-n2	2242	894	512	443
166	snt1-k1	pho23-n1	11413	6623	5970	9905
167	snt1-k1	pho23-n2	8421	2842	1275	1043
168	snt1-k1	arp6-n1	1341	602	457	600
169	snt1-k1	yfr054c-n1	6829	2577	1772	1919
170	snt1-k1	yfr054c-n2	6586	2014	1552	1446
171	snt1-k1	dgk1-n1	2163	1220	753	881
172	snt1-k1	dgk1-n2	1787	789	592	662
173	snt1-k1	sin3-n1	2539	704	223	112
174	snt1-k1	sin3-n2	1273	165	80	16
175	snt1-k1	arp6-n2	4746	2363	1412	1243
176	snt1-k1	dep1-n2	1176	158	47	28
177	snt1-k2	dep1-n1	3532	1003	304	189
178	snt1-k2	sap30-n1	5671	1444	586	449
179	snt1-k2	sap30-n2	4764	1421	408	281
180	snt1-k2	rpd3-n1	3364	996	293	148
181	snt1-k2	rpd3-n2	3076	1093	323	161
182	snt1-k2	sds3-n1	10013	5574	3548	5476
183	snt1-k2	sds3-n2	2060	636	401	579
184	snt1-k2	snt1-n1	23	3	4	1
185	snt1-k2	snt1-n2	38	3	1	3
186	snt1-k2	yhr095w-n1	8361	2269	844	715
187	snt1-k2	yhr095w-n2	3110	1668	1185	1645
188	snt1-k2	pho23-n1	5910	2342	872	747
189	snt1-k2	pho23-n2	2875	658	205	199
190	snt1-k2	arp6-n1	1953	1353	1283	2390
191	snt1-k2	yfr054c-n1	4161	1806	1206	1689
192	snt1-k2	yfr054c-n2	5040	1485	990	927
193	snt1-k2	dgk1-n1	1969	1220	620	701
194	snt1-k2	dgk1-n2	2334	1706	1072	1627
195	snt1-k2	sin3-n1	398	141	44	10
196	snt1-k2	sin3-n2	1820	336	82	34
197	snt1-k2	arp6-n2	1406	1087	930	1559
198	snt1-k2	dep1-n2	3811	1052	377	290
199	arp6-k2	dep1-n1	5003	3615	1914	2516
200	arp6-k2	sap30-n1	3573	2472	1648	2658
201	arp6-k2	sap30-n2	567	144	17	8
202	arp6-k2	rpd3-n1	2	0	0	0
203	arp6-k2	rpd3-n2	5	1	0	0
204	arp6-k2	sds3-n1	7639	3845	1439	1290
205	arp6-k2	sds3-n2	3775	1632	560	458
206	arp6-k2	snt1-n1	2397	1082	282	181
207	arp6-k2	snt1-n2	2446	824	183	138
208	arp6-k2	yhr095w-n1	7005	2423	909	899
209	arp6-k2	yhr095w-n2	6146	3260	2123	2693
210	arp6-k2	pho23-n1	1202	311	73	38
211	arp6-k2	pho23-n2	11	2	0	0
212	arp6-k2	arp6-n1	4	2	1	2
213	arp6-k2	yfr054c-n1	95	12	9	8
214	arp6-k2	yfr054c-n2	101	11	13	16
215	arp6-k2	dgk1-n1	8	1	0	0
216	arp6-k2	dgk1-n2	10	1	0	0
217	arp6-k2	sin3-n1	4	1	0	0
218	arp6-k2	sin3-n2	14	1	0	0
219	arp6-k2	arp6-n2	8	1	0	0
220	arp6-k2	dep1-n2	14	0	0	0
221	sds3-k1	dep1-n1	2625	611	275	198
222	sds3-k1	sap30-n1	4103	964	377	298
223	sds3-k1	sap30-n2	3952	1111	406	421
224	sds3-k1	rpd3-n1	4535	1286	574	353
225	sds3-k1	rpd3-n2	3419	873	297	195
226	sds3-k1	sds3-n1	49	8	0	4
227	sds3-k1	sds3-n2	49	4	4	0
228	sds3-k1	snt1-n1	2281	729	294	180
229	sds3-k1	snt1-n2	4483	1173	547	381
230	sds3-k1	yhr095w-n1	9982	2287	970	804
231	sds3-k1	yhr095w-n2	24858	11295	10540	15469
232	sds3-k1	pho23-n1	6370	2777	1209	769
233	sds3-k1	pho23-n2	2626	422	122	61
234	sds3-k1	arp6-n1	1320	703	574	961
235	sds3-k1	yfr054c-n1	18183	4968	2202	1260
236	sds3-k1	yfr054c-n2	28497	10118	8103	8794
237	sds3-k1	dgk1-n1	7726	4277	2474	3065
238	sds3-k1	dgk1-n2	3963	1826	1016	1142
239	sds3-k1	sin3-n1	929	106	25	16
240	sds3-k1	sin3-n2	1295	212	101	75
241	sds3-k1	arp6-n2	2919	1535	1030	716
242	sds3-k1	dep1-n2	4013	1204	464	497
243	sds3-k2	dep1-n1	8409	5881	2800	3133
244	sds3-k2	sap30-n1	7815	4319	2780	3267
245	sds3-k2	sap30-n2	7908	5819	2919	2573
246	sds3-k2	rpd3-n1	3052	1120	333	118
247	sds3-k2	rpd3-n2	6781	3782	1497	615
248	sds3-k2	sds3-n1	54	8	5	3
249	sds3-k2	sds3-n2	12	2	7	1
250	sds3-k2	snt1-n1	6843	6780	5057	6428
251	sds3-k2	snt1-n2	3094	978	268	107
252	sds3-k2	yhr095w-n1	7534	2955	1266	1004
253	sds3-k2	yhr095w-n2	9621	4649	2926	2701
254	sds3-k2	pho23-n1	5924	3877	2205	2061
255	sds3-k2	pho23-n2	7958	5628	2894	2854
256	sds3-k2	arp6-n1	4248	3821	2999	3835
257	sds3-k2	yfr054c-n1	5476	1788	741	495
258	sds3-k2	yfr054c-n2	11340	4810	2843	2016
259	sds3-k2	dgk1-n1	5109	3482	1343	1059
260	sds3-k2	dgk1-n2	5614	4042	1507	1278
261	sds3-k2	sin3-n1	2576	864	234	69
262	sds3-k2	sin3-n2	6203	2754	1329	955
263	sds3-k2	arp6-n2	31	1	2	2
264	sds3-k2	dep1-n2	8563	5564	3237	3813
265	yhr095w-k1	dep1-n1	8741	3893	2854	3884
266	yhr095w-k1	sap30-n1	15435	6919	7047	10901
267	yhr095w-k1	sap30-n2	9006	3249	2885	3649
268	yhr095w-k1	rpd3-n1	4581	1184	622	348
269	yhr095w-k1	rpd3-n2	7935	3128	2003	1691
270	yhr095w-k1	sds3-n1	5840	1400	786	414
271	yhr095w-k1	sds3-n2	9539	4097	4005	6291
272	yhr095w-k1	snt1-n1	13152	8543	8059	10408
273	yhr095w-k1	snt1-n2	25458	15453	15654	22647
274	yhr095w-k1	yhr095w-n1	5506	691	1201	1434
275	yhr095w-k1	yhr095w-n2	3587	560	1045	1260
276	yhr095w-k1	pho23-n1	9014	2346	1248	760
277	yhr095w-k1	pho23-n2	8227	2202	984	614
278	yhr095w-k1	arp6-n1	4998	2892	2961	4920
279	yhr095w-k1	yfr054c-n1	503005	172062	97785	65165
280	yhr095w-k1	yfr054c-n2	2523008	1260591	1315843	1209916
281	yhr095w-k1	dgk1-n1	10971	7100	5772	9688
282	yhr095w-k1	dgk1-n2	10768	6745	5948	9220
283	yhr095w-k1	sin3-n1	4466	1051	449	266
284	yhr095w-k1	sin3-n2	7635	2799	2198	2561
285	yhr095w-k1	arp6-n2	9295	5507	5829	6900
286	yhr095w-k1	dep1-n2	6237	1453	687	507
287	sin3-k2	dep1-n1	1696	314	99	42
288	sin3-k2	sap30-n1	5749	2127	1330	1539
289	sin3-k2	sap30-n2	4409	1960	1110	1043
290	sin3-k2	rpd3-n1	3105	849	321	174
291	sin3-k2	rpd3-n2	4628	2021	1077	802
292	sin3-k2	sds3-n1	3677	971	395	212
293	sin3-k2	sds3-n2	784	140	59	17
294	sin3-k2	snt1-n1	2181	513	143	44
295	sin3-k2	snt1-n2	2329	432	84	19
296	sin3-k2	yhr095w-n1	6152	1511	651	582
297	sin3-k2	yhr095w-n2	6982	2269	1222	1013
298	sin3-k2	pho23-n1	5613	2749	1477	1671
299	sin3-k2	pho23-n2	3647	1007	398	200
300	sin3-k2	arp6-n1	312	26	7	6
301	sin3-k2	yfr054c-n1	9044	2995	1861	1836
302	sin3-k2	yfr054c-n2	7124	1218	551	242
303	sin3-k2	dgk1-n1	3882	1669	559	435
304	sin3-k2	dgk1-n2	4566	1818	730	491
305	sin3-k2	sin3-n1	23	1	1	0
306	sin3-k2	sin3-n2	33	0	1	0
307	sin3-k2	arp6-n2	699	124	32	3
308	sin3-k2	dep1-n2	6826	3105	2014	2526
309	dep1-k1	dep1-n1	25	6	1	1
310	dep1-k1	sap30-n1	5104	2266	984	986
311	dep1-k1	sap30-n2	6147	3516	1314	1075
312	dep1-k1	rpd3-n1	4655	2556	915	650
313	dep1-k1	rpd3-n2	3071	1150	325	147
314	dep1-k1	sds3-n1	6283	3674	1202	852
315	dep1-k1	sds3-n2	6228	3967	2634	3674
316	dep1-k1	snt1-n1	2843	994	221	122
317	dep1-k1	snt1-n2	3078	953	274	157
318	dep1-k1	yhr095w-n1	9501	3975	1553	1516
319	dep1-k1	yhr095w-n2	10523	4927	2391	2646
320	dep1-k1	pho23-n1	3573	1192	241	87
321	dep1-k1	pho23-n2	5404	3308	1012	688
322	dep1-k1	arp6-n1	3831	2564	1691	2042
323	dep1-k1	yfr054c-n1	7577	3624	1483	1163
324	dep1-k1	yfr054c-n2	4810	1893	784	682
325	dep1-k1	dgk1-n1	5638	4652	2081	2462
326	dep1-k1	dgk1-n2	6528	5291	2484	2723
327	dep1-k1	sin3-n1	1186	232	38	34
328	dep1-k1	sin3-n2	1570	323	55	16
329	dep1-k1	arp6-n2	1946	1409	659	487
330	dep1-k1	dep1-n2	23	3	0	1
331	dep1-k2	dep1-n1	37	4	2	2
332	dep1-k2	sap30-n1	8169	4517	3256	5900
333	dep1-k2	sap30-n2	6795	4187	2382	3630
334	dep1-k2	rpd3-n1	3617	1296	446	274
335	dep1-k2	rpd3-n2	3669	1322	425	205
336	dep1-k2	sds3-n1	7420	4510	2875	4565
337	dep1-k2	sds3-n2	6080	3642	2453	3945
338	dep1-k2	snt1-n1	2354	679	173	87
339	dep1-k2	snt1-n2	3063	926	275	184
340	dep1-k2	yhr095w-n1	7922	4035	2231	3241
341	dep1-k2	yhr095w-n2	8292	4422	2954	3939
342	dep1-k2	pho23-n1	2891	957	292	214
343	dep1-k2	pho23-n2	7103	4523	2566	3861
344	dep1-k2	arp6-n1	3324	2104	1482	2229
345	dep1-k2	yfr054c-n1	4582	1266	432	289
346	dep1-k2	yfr054c-n2	10331	4653	3190	4094
347	dep1-k2	dgk1-n1	4729	3103	1373	1598
348	dep1-k2	dgk1-n2	6213	4016	1830	2022
349	dep1-k2	sin3-n1	4974	2753	1354	1577
350	dep1-k2	sin3-n2	6190	2973	1810	2489
351	dep1-k2	arp6-n2	3042	941	237	131
352	dep1-k2	dep1-n2	33	6	6	1
353	sap30-k1	dep1-n1	6288	3164	1887	2740
354	sap30-k1	sap30-n1	42	3	5	1
355	sap30-k1	sap30-n2	42	2	2	2
356	sap30-k1	rpd3-n1	6629	3238	2137	2622
357	sap30-k1	rpd3-n2	3541	1119	408	239
358	sap30-k1	sds3-n1	4290	1288	492	368
359	sap30-k1	sds3-n2	1331	303	77	51
360	sap30-k1	snt1-n1	4946	1406	534	385
361	sap30-k1	snt1-n2	5579	1623	710	546
362	sap30-k1	yhr095w-n1	11805	4715	2848	4424
363	sap30-k1	yhr095w-n2	6170	1651	736	460
364	sap30-k1	pho23-n1	4302	1326	467	259
365	sap30-k1	pho23-n2	4982	1525	631	419
366	sap30-k1	arp6-n1	1188	140	39	25
367	sap30-k1	yfr054c-n1	7094	1988	856	611
368	sap30-k1	yfr054c-n2	8557	3754	3252	4706
369	sap30-k1	dgk1-n1	2899	988	301	141
370	sap30-k1	dgk1-n2	3357	1032	360	177
371	sap30-k1	sin3-n1	2659	816	206	94
372	sap30-k1	sin3-n2	3502	889	440	296
373	sap30-k1	arp6-n2	665	115	16	8
374	sap30-k1	dep1-n2	4783	1446	670	533
375	rpd3-k2	dep1-n1	1846	407	95	53
376	rpd3-k2	sap30-n1	4836	1489	644	436
377	rpd3-k2	sap30-n2	3933	1263	382	255
378	rpd3-k2	rpd3-n1	16	2	1	0
379	rpd3-k2	rpd3-n2	24	0	0	0
380	rpd3-k2	sds3-n1	4659	1585	567	443
381	rpd3-k2	sds3-n2	1086	217	55	17
382	rpd3-k2	snt1-n1	1474	345	64	20
383	rpd3-k2	snt1-n2	960	198	45	17
384	rpd3-k2	yhr095w-n1	7824	3350	1665	1988
385	rpd3-k2	yhr095w-n2	5067	1426	539	379
386	rpd3-k2	pho23-n1	3605	1194	376	229
387	rpd3-k2	pho23-n2	3709	1257	403	264
388	rpd3-k2	arp6-n1	325	48	2	2
389	rpd3-k2	yfr054c-n1	9059	3354	1872	2498
390	rpd3-k2	yfr054c-n2	11408	4111	2347	2661
391	rpd3-k2	dgk1-n1	5031	2762	1030	954
392	rpd3-k2	dgk1-n2	5045	2722	1099	1184
393	rpd3-k2	sin3-n1	5377	2883	1524	2119
394	rpd3-k2	sin3-n2	2675	687	280	175
395	rpd3-k2	arp6-n2	644	114	31	8
396	rpd3-k2	dep1-n2	3776	1199	441	340
397	yhr095w-k2	dep1-n1	9054	4150	3287	5097
398	yhr095w-k2	sap30-n1	16460	6861	6624	10600
399	yhr095w-k2	sap30-n2	13693	5937	4477	6330
400	yhr095w-k2	rpd3-n1	4104	919	466	216
401	yhr095w-k2	rpd3-n2	9332	3749	2546	2349
402	yhr095w-k2	sds3-n1	7319	1719	782	467
403	yhr095w-k2	sds3-n2	1803	391	182	138
404	yhr095w-k2	snt1-n1	16507	10558	10591	15064
405	yhr095w-k2	snt1-n2	21781	12927	14157	21698
406	yhr095w-k2	yhr095w-n1	13860	1884	3329	4275
407	yhr095w-k2	yhr095w-n2	11467	1697	3669	4444
408	yhr095w-k2	pho23-n1	9630	2404	1118	502
409	yhr095w-k2	pho23-n2	9992	2194	987	547
410	yhr095w-k2	arp6-n1	11231	5492	7044	13540
411	yhr095w-k2	yfr054c-n1	1585569	840614	866407	1064228
412	yhr095w-k2	yfr054c-n2	2762347	1475374	1523709	1369885
413	yhr095w-k2	dgk1-n1	11899	7299	6349	10814
414	yhr095w-k2	dgk1-n2	12039	7454	6889	11520
415	yhr095w-k2	sin3-n1	9026	3257	2285	2498
416	yhr095w-k2	sin3-n2	4415	940	504	272
417	yhr095w-k2	arp6-n2	8229	4618	4725	5992
418	yhr095w-k2	dep1-n2	9890	3618	3532	4725
419	PHO23-k1	dep1-n1	6022	2807	1905	2409
420	PHO23-k1	sap30-n1	13637	6333	6252	10230
421	PHO23-k1	sap30-n2	5456	1963	1860	2092
422	PHO23-k1	rpd3-n1	6154	2745	2077	2544
423	PHO23-k1	rpd3-n2	7056	3379	2236	2659
424	PHO23-k1	sds3-n1	11620	5721	4987	8664
425	PHO23-k1	sds3-n2	7373	3426	3202	5384
426	PHO23-k1	snt1-n1	7178	2238	1117	910
427	PHO23-k1	snt1-n2	9127	2954	1592	1431
428	PHO23-k1	yhr095w-n1	20474	8806	7124	11835
429	PHO23-k1	yhr095w-n2	18752	8482	8060	12884
430	PHO23-k1	pho23-n1	68	2	4	1
431	PHO23-k1	pho23-n2	64	5	0	3
432	PHO23-k1	arp6-n1	304	39	23	9
433	PHO23-k1	yfr054c-n1	10275	2297	1257	834
434	PHO23-k1	yfr054c-n2	22026	8294	9090	14107
435	PHO23-k1	dgk1-n1	9518	5656	4064	5578
436	PHO23-k1	dgk1-n2	11378	6710	4827	6554
437	PHO23-k1	sin3-n1	5281	1549	607	352
438	PHO23-k1	sin3-n2	4357	920	469	293
439	PHO23-k1	arp6-n2	894	150	35	10
440	PHO23-k1	dep1-n2	7773	3726	3577	6135
441	PHO23-k2	dep1-n1	9365	5177	4011	6441
442	PHO23-k2	sap30-n1	14527	7680	6679	10917
443	PHO23-k2	sap30-n2	12092	6713	4723	6875
444	PHO23-k2	rpd3-n1	7473	3635	2547	3040
445	PHO23-k2	rpd3-n2	5003	1584	652	359
446	PHO23-k2	sds3-n1	7683	4054	3555	5825
447	PHO23-k2	sds3-n2	1279	322	92	47
448	PHO23-k2	snt1-n1	7311	2701	1087	855
449	PHO23-k2	snt1-n2	8040	2634	1168	1013
450	PHO23-k2	yhr095w-n1	15845	7931	6625	10726
451	PHO23-k2	yhr095w-n2	17645	9050	8087	12500
452	PHO23-k2	pho23-n1	63	5	5	3
453	PHO23-k2	pho23-n2	54	6	1	2
454	PHO23-k2	arp6-n1	4414	2789	2772	5209
455	PHO23-k2	yfr054c-n1	9107	4652	2891	2608
456	PHO23-k2	yfr054c-n2	12874	6382	6922	10935
457	PHO23-k2	dgk1-n1	11680	6195	2731	2617
458	PHO23-k2	dgk1-n2	11701	7172	4711	5969
459	PHO23-k2	sin3-n1	7571	3663	2255	2663
460	PHO23-k2	sin3-n2	8265	3522	2786	3859
461	PHO23-k2	arp6-n2	20036	20904	21879	37130
462	PHO23-k2	dep1-n2	10533	5435	4393	6777

## Sheet: YPD37R2
	P1	P2	gen4	gen7	gen10	gen13
1	arp6-k1	dep1-n1	6635	13907	16206	19804
2	arp6-k1	sap30-n1	234	59	32	16
3	arp6-k1	sap30-n2	754	358	110	44
4	arp6-k1	rpd3-n1	2	0	1	0
5	arp6-k1	rpd3-n2	3	4	1	1
6	arp6-k1	sds3-n1	8874	10558	10277	6654
7	arp6-k1	sds3-n2	2827	5128	6488	7934
8	arp6-k1	snt1-n1	1626	1438	760	353
9	arp6-k1	snt1-n2	1485	1265	770	322
10	arp6-k1	yhr095w-n1	4634	3894	2434	1540
11	arp6-k1	yhr095w-n2	4437	6827	7237	6378
12	arp6-k1	pho23-n1	306	112	35	6
13	arp6-k1	pho23-n2	484	141	47	10
14	arp6-k1	arp6-n1	3	3	9	2
15	arp6-k1	yfr054c-n1	2759	3276	2507	1162
16	arp6-k1	yfr054c-n2	4249	5255	5751	4487
17	arp6-k1	dgk1-n1	4538	6106	5789	4966
18	arp6-k1	dgk1-n2	4505	5436	4736	4269
19	arp6-k1	sin3-n1	190	35	7	1
20	arp6-k1	sin3-n2	129	31	8	4
21	arp6-k1	arp6-n2	7	2	8	3
22	arp6-k1	dep1-n2	6	4	4	5
23	yfr054c-k1	dep1-n1	2957	3045	1994	1122
24	yfr054c-k1	sap30-n1	3734	4065	3106	1838
25	yfr054c-k1	sap30-n2	6425	7066	5125	4174
26	yfr054c-k1	rpd3-n1	1164	473	199	54
27	yfr054c-k1	rpd3-n2	2360	1442	700	193
28	yfr054c-k1	sds3-n1	4049	5027	4667	3274
29	yfr054c-k1	sds3-n2	4894	6217	5702	3759
30	yfr054c-k1	snt1-n1	3136	5904	4760	4202
31	yfr054c-k1	snt1-n2	4034	7431	6962	5376
32	yfr054c-k1	yhr095w-n1	439783	642583	358449	450343
33	yfr054c-k1	yhr095w-n2	221881	306440	184839	164828
34	yfr054c-k1	pho23-n1	2086	1378	509	133
35	yfr054c-k1	pho23-n2	3206	4014	2509	1706
36	yfr054c-k1	arp6-n1	1955	3227	3265	2473
37	yfr054c-k1	yfr054c-n1	494	775	714	592
38	yfr054c-k1	yfr054c-n2	472	765	969	885
39	yfr054c-k1	dgk1-n1	5470	8095	6807	7039
40	yfr054c-k1	dgk1-n2	4236	6747	5197	5839
41	yfr054c-k1	sin3-n1	1016	472	171	45
42	yfr054c-k1	sin3-n2	2669	2170	1112	772
43	yfr054c-k1	arp6-n2	3788	5405	4904	4214
44	yfr054c-k1	dep1-n2	4845	5210	3192	2882
45	yfr054c-k2	dep1-n1	2477	2624	1726	1036
46	yfr054c-k2	sap30-n1	4623	5637	5313	4200
47	yfr054c-k2	sap30-n2	7404	8339	6339	5204
48	yfr054c-k2	rpd3-n1	2218	1250	500	165
49	yfr054c-k2	rpd3-n2	59	58	29	21
50	yfr054c-k2	sds3-n1	123	155	127	89
51	yfr054c-k2	sds3-n2	771	513	201	209
52	yfr054c-k2	snt1-n1	7407	11228	9134	8812
53	yfr054c-k2	snt1-n2	8542	14126	12922	10992
54	yfr054c-k2	yhr095w-n1	791919	1056018	519787	593388
55	yfr054c-k2	yhr095w-n2	1060480	1665021	937221	1136787
56	yfr054c-k2	pho23-n1	3330	2257	916	326
57	yfr054c-k2	pho23-n2	3004	2241	934	353
58	yfr054c-k2	arp6-n1	2157	3630	3396	2719
59	yfr054c-k2	yfr054c-n1	1377	2360	2409	2223
60	yfr054c-k2	yfr054c-n2	1056	1973	2474	2435
61	yfr054c-k2	dgk1-n1	1994	1662	706	540
62	yfr054c-k2	dgk1-n2	5339	8780	6932	7616
63	yfr054c-k2	sin3-n1	3920	3595	2435	1262
64	yfr054c-k2	sin3-n2	4390	4382	3157	1501
65	yfr054c-k2	arp6-n2	4396	6623	5368	5525
66	yfr054c-k2	dep1-n2	3819	4889	3691	2506
67	dgk1-k1	dep1-n1	6	8	10	2
68	dgk1-k1	sap30-n1	6	6	7	2
69	dgk1-k1	sap30-n2	8	12	12	3
70	dgk1-k1	rpd3-n1	3	5	1	0
71	dgk1-k1	rpd3-n2	3930	3704	2334	1107
72	dgk1-k1	sds3-n1	7	7	5	4
73	dgk1-k1	sds3-n2	762	376	152	83
74	dgk1-k1	snt1-n1	6935	9149	8001	5423
75	dgk1-k1	snt1-n2	6207	8903	8553	5698
76	dgk1-k1	yhr095w-n1	8064	6502	2599	1388
77	dgk1-k1	yhr095w-n2	2659	2703	1043	577
78	dgk1-k1	pho23-n1	3696	5139	3967	2533
79	dgk1-k1	pho23-n2	4595	5509	4634	3223
80	dgk1-k1	arp6-n1	1852	3012	3411	2528
81	dgk1-k1	yfr054c-n1	4512	5870	4279	1946
82	dgk1-k1	yfr054c-n2	7836	12618	14765	13022
83	dgk1-k1	dgk1-n1	4	11	3	8
84	dgk1-k1	dgk1-n2	10	11	8	3
85	dgk1-k1	sin3-n1	3742	3211	2010	774
86	dgk1-k1	sin3-n2	3591	3295	2699	1038
87	dgk1-k1	arp6-n2	3829	5281	5316	4789
88	dgk1-k1	dep1-n2	1255	777	308	70
89	dgk1-k2	dep1-n1	2111	1328	670	243
90	dgk1-k2	sap30-n1	5398	5039	4111	2091
91	dgk1-k2	sap30-n2	5460	4803	2743	1732
92	dgk1-k2	rpd3-n1	1207	588	218	50
93	dgk1-k2	rpd3-n2	4863	4573	2689	1389
94	dgk1-k2	sds3-n1	3900	3893	1965	628
95	dgk1-k2	sds3-n2	2781	2635	1625	838
96	dgk1-k2	snt1-n1	4663	5021	3375	2032
97	dgk1-k2	snt1-n2	5925	8334	7873	5549
98	dgk1-k2	yhr095w-n1	1551	1371	916	474
99	dgk1-k2	yhr095w-n2	1218	1330	1029	486
100	dgk1-k2	pho23-n1	2583	1411	619	137
101	dgk1-k2	pho23-n2	1134	424	147	42
102	dgk1-k2	arp6-n1	4395	6429	8583	7007
103	dgk1-k2	yfr054c-n1	3684	3502	1911	666
104	dgk1-k2	yfr054c-n2	6965	11012	13122	11602
105	dgk1-k2	dgk1-n1	4	9	4	7
106	dgk1-k2	dgk1-n2	2	12	7	4
107	dgk1-k2	sin3-n1	1552	916	414	150
108	dgk1-k2	sin3-n2	878	365	109	26
109	dgk1-k2	arp6-n2	3723	4770	4355	3634
110	dgk1-k2	dep1-n2	2114	1067	475	92
111	sin3-k1	dep1-n1	722	344	142	22
112	sin3-k1	sap30-n1	2115	1267	591	148
113	sin3-k1	sap30-n2	1400	836	304	83
114	sin3-k1	rpd3-n1	3343	3222	2147	1091
115	sin3-k1	rpd3-n2	3583	3593	2351	1283
116	sin3-k1	sds3-n1	1880	1084	496	110
117	sin3-k1	sds3-n2	1572	1039	380	99
118	sin3-k1	snt1-n1	1519	775	263	39
119	sin3-k1	snt1-n2	7640	12264	12385	10916
120	sin3-k1	yhr095w-n1	3907	3487	2191	1120
121	sin3-k1	yhr095w-n2	2263	1330	647	171
122	sin3-k1	pho23-n1	2951	2807	1702	901
123	sin3-k1	pho23-n2	1750	995	386	103
124	sin3-k1	arp6-n1	127	40	10	4
125	sin3-k1	yfr054c-n1	1911	1096	491	121
126	sin3-k1	yfr054c-n2	2090	1217	559	141
127	sin3-k1	dgk1-n1	3511	2945	1501	720
128	sin3-k1	dgk1-n2	3508	3061	1579	761
129	sin3-k1	sin3-n1	4	6	0	0
130	sin3-k1	sin3-n2	8	4	0	0
131	sin3-k1	arp6-n2	165	71	14	7
132	sin3-k1	dep1-n2	3075	3074	2325	1164
133	rpd3-k1	dep1-n1	4693	4045	2821	1681
134	rpd3-k1	sap30-n1	5188	4759	4113	2368
135	rpd3-k1	sap30-n2	3809	3495	1870	1294
136	rpd3-k1	rpd3-n1	3	1	0	1
137	rpd3-k1	rpd3-n2	5	3	0	2
138	rpd3-k1	sds3-n1	6425	5983	4680	2660
139	rpd3-k1	sds3-n2	2994	3227	2192	1322
140	rpd3-k1	snt1-n1	1370	777	244	56
141	rpd3-k1	snt1-n2	1565	857	347	80
142	rpd3-k1	yhr095w-n1	4760	4071	2961	1764
143	rpd3-k1	yhr095w-n2	4624	4004	3152	1856
144	rpd3-k1	pho23-n1	4586	4605	3435	1902
145	rpd3-k1	pho23-n2	2599	1605	748	208
146	rpd3-k1	arp6-n1	84	27	14	4
147	rpd3-k1	yfr054c-n1	4791	4273	3206	2027
148	rpd3-k1	yfr054c-n2	5043	4386	3619	2125
149	rpd3-k1	dgk1-n1	3560	3077	1896	1192
150	rpd3-k1	dgk1-n2	3911	3637	2089	974
151	rpd3-k1	sin3-n1	3461	3289	2575	1337
152	rpd3-k1	sin3-n2	2954	3143	2631	1267
153	rpd3-k1	arp6-n2	91	33	11	3
154	rpd3-k1	dep1-n2	4179	3906	3338	1786
155	snt1-k1	dep1-n1	1496	1578	874	197
156	snt1-k1	sap30-n1	3193	1739	967	427
157	snt1-k1	sap30-n2	2238	1267	537	268
158	snt1-k1	rpd3-n1	1025	458	135	19
159	snt1-k1	rpd3-n2	900	510	179	40
160	snt1-k1	sds3-n1	812	277	98	21
161	snt1-k1	sds3-n2	1259	725	293	75
162	snt1-k1	snt1-n1	4	7	6	3
163	snt1-k1	snt1-n2	11	16	9	4
164	snt1-k1	yhr095w-n1	8907	15984	18155	13832
165	snt1-k1	yhr095w-n2	910	1061	756	256
166	snt1-k1	pho23-n1	6036	8309	9227	5852
167	snt1-k1	pho23-n2	4707	3307	1831	928
168	snt1-k1	arp6-n1	670	681	646	314
169	snt1-k1	yfr054c-n1	2483	3107	2270	1083
170	snt1-k1	yfr054c-n2	2073	2506	1953	928
171	snt1-k1	dgk1-n1	1398	1457	1121	582
172	snt1-k1	dgk1-n2	1039	998	944	496
173	snt1-k1	sin3-n1	1301	804	308	68
174	snt1-k1	sin3-n2	487	286	53	8
175	snt1-k1	arp6-n2	2725	2592	1782	761
176	snt1-k1	dep1-n2	566	199	65	15
177	snt1-k2	dep1-n1	2194	1080	442	134
178	snt1-k2	sap30-n1	3086	1688	850	391
179	snt1-k2	sap30-n2	2983	1476	558	236
180	snt1-k2	rpd3-n1	2054	1062	389	82
181	snt1-k2	rpd3-n2	2081	1208	446	118
182	snt1-k2	sds3-n1	6135	6208	5249	2753
183	snt1-k2	sds3-n2	1014	774	591	333
184	snt1-k2	snt1-n1	7	3	1	0
185	snt1-k2	snt1-n2	5	4	4	5
186	snt1-k2	yhr095w-n1	4587	2696	1100	477
187	snt1-k2	yhr095w-n2	1544	2045	1581	958
188	snt1-k2	pho23-n1	3651	2457	1282	592
189	snt1-k2	pho23-n2	1645	732	315	340
190	snt1-k2	arp6-n1	1207	1749	1913	1305
191	snt1-k2	yfr054c-n1	1695	2171	1649	975
192	snt1-k2	yfr054c-n2	1561	1787	1224	605
193	snt1-k2	dgk1-n1	1440	1371	897	471
194	snt1-k2	dgk1-n2	1589	2043	1502	1225
195	snt1-k2	sin3-n1	231	142	46	7
196	snt1-k2	sin3-n2	863	405	98	12
197	snt1-k2	arp6-n2	877	1232	1216	1237
198	snt1-k2	dep1-n2	2154	1118	527	170
199	arp6-k2	dep1-n1	3445	3936	2712	1874
200	arp6-k2	sap30-n1	2152	2701	2428	2497
201	arp6-k2	sap30-n2	436	150	31	7
202	arp6-k2	rpd3-n1	0	0	0	0
203	arp6-k2	rpd3-n2	2	2	1	0
204	arp6-k2	sds3-n1	4931	4296	1990	897
205	arp6-k2	sds3-n2	2359	1764	812	278
206	arp6-k2	snt1-n1	1580	1112	391	144
207	arp6-k2	snt1-n2	1523	855	273	68
208	arp6-k2	yhr095w-n1	3803	2708	1342	665
209	arp6-k2	yhr095w-n2	3118	3715	3018	1889
210	arp6-k2	pho23-n1	734	328	120	23
211	arp6-k2	pho23-n2	1	1	1	0
212	arp6-k2	arp6-n1	0	2	1	2
213	arp6-k2	yfr054c-n1	25	19	12	8
214	arp6-k2	yfr054c-n2	22	21	22	6
215	arp6-k2	dgk1-n1	1	1	0	2
216	arp6-k2	dgk1-n2	2	1	2	1
217	arp6-k2	sin3-n1	0	2	0	0
218	arp6-k2	sin3-n2	1	2	1	0
219	arp6-k2	arp6-n2	2	1	0	0
220	arp6-k2	dep1-n2	0	2	0	0
221	sds3-k1	dep1-n1	1369	674	359	141
222	sds3-k1	sap30-n1	1975	1003	494	3257
223	sds3-k1	sap30-n2	2188	1245	611	306
224	sds3-k1	rpd3-n1	2565	1473	878	208
225	sds3-k1	rpd3-n2	1789	943	401	126
226	sds3-k1	sds3-n1	11	12	4	2
227	sds3-k1	sds3-n2	2	6	1	1
228	sds3-k1	snt1-n1	1305	770	406	211
229	sds3-k1	snt1-n2	2135	1366	712	231
230	sds3-k1	yhr095w-n1	3662	2696	1305	515
231	sds3-k1	yhr095w-n2	9376	13113	13174	8654
232	sds3-k1	pho23-n1	3216	2940	1614	436
233	sds3-k1	pho23-n2	1164	467	134	34
234	sds3-k1	arp6-n1	698	817	834	436
235	sds3-k1	yfr054c-n1	6698	5798	2439	766
236	sds3-k1	yfr054c-n2	9265	12351	9445	6060
237	sds3-k1	dgk1-n1	4654	5026	3828	2163
238	sds3-k1	dgk1-n2	2303	2130	1436	744
239	sds3-k1	sin3-n1	431	123	40	8
240	sds3-k1	sin3-n2	559	205	133	41
241	sds3-k1	arp6-n2	1662	1816	1292	428
242	sds3-k1	dep1-n2	1837	1175	701	481
243	sds3-k2	dep1-n1	6013	6239	3520	2630
244	sds3-k2	sap30-n1	4854	4915	3321	2426
245	sds3-k2	sap30-n2	5776	6225	2735	2678
246	sds3-k2	rpd3-n1	2149	1097	276	96
247	sds3-k2	rpd3-n2	4495	3908	862	804
248	sds3-k2	sds3-n1	6	13	1	5
249	sds3-k2	sds3-n2	2	7	1	2
250	sds3-k2	snt1-n1	4748	6982	4987	7916
251	sds3-k2	snt1-n2	1867	995	253	200
252	sds3-k2	yhr095w-n1	3956	3216	1359	965
253	sds3-k2	yhr095w-n2	4939	5378	3179	2390
254	sds3-k2	pho23-n1	4074	4197	2419	1860
255	sds3-k2	pho23-n2	5508	5982	3273	2454
256	sds3-k2	arp6-n1	2565	4314	3076	3031
257	sds3-k2	yfr054c-n1	2701	1805	747	463
258	sds3-k2	yfr054c-n2	5329	5256	2587	2124
259	sds3-k2	dgk1-n1	3979	3565	1540	1101
260	sds3-k2	dgk1-n2	4332	4214	1927	1364
261	sds3-k2	sin3-n1	1766	822	262	66
262	sds3-k2	sin3-n2	3734	2875	1325	753
263	sds3-k2	arp6-n2	2	6	1	3
264	sds3-k2	dep1-n2	5327	6043	3944	2865
265	yhr095w-k1	dep1-n1	4550	4785	4250	2603
266	yhr095w-k1	sap30-n1	7264	8857	9955	6532
267	yhr095w-k1	sap30-n2	4211	4780	3303	2885
268	yhr095w-k1	rpd3-n1	2207	1487	718	209
269	yhr095w-k1	rpd3-n2	3963	3761	2347	1397
270	yhr095w-k1	sds3-n1	2617	1670	958	295
271	yhr095w-k1	sds3-n2	4192	5610	5319	3962
272	yhr095w-k1	snt1-n1	6454	10353	9501	7709
273	yhr095w-k1	snt1-n2	11411	18015	18609	18783
274	yhr095w-k1	yhr095w-n1	919	1220	1653	1324
275	yhr095w-k1	yhr095w-n2	682	1120	1402	1084
276	yhr095w-k1	pho23-n1	3756	2712	1562	551
277	yhr095w-k1	pho23-n2	3706	2631	1314	427
278	yhr095w-k1	arp6-n1	2144	3580	4229	2890
279	yhr095w-k1	yfr054c-n1	203108	208806	109037	49149
280	yhr095w-k1	yfr054c-n2	1140593	1624744	1099303	1192411
281	yhr095w-k1	dgk1-n1	5957	8371	7987	7145
282	yhr095w-k1	dgk1-n2	5747	8124	8189	7282
283	yhr095w-k1	sin3-n1	1958	1161	623	166
284	yhr095w-k1	sin3-n2	3428	3539	2975	1508
285	yhr095w-k1	arp6-n2	4678	6489	6017	5856
286	yhr095w-k1	dep1-n2	2828	1774	1059	355
287	sin3-k2	dep1-n1	955	378	127	24
288	sin3-k2	sap30-n1	3242	2438	1886	810
289	sin3-k2	sap30-n2	2544	2467	1404	789
290	sin3-k2	rpd3-n1	1670	958	438	101
291	sin3-k2	rpd3-n2	2849	2246	1283	615
292	sin3-k2	sds3-n1	2065	1149	578	103
293	sin3-k2	sds3-n2	327	173	49	8
294	sin3-k2	snt1-n1	1274	598	165	34
295	sin3-k2	snt1-n2	1273	435	117	24
296	sin3-k2	yhr095w-n1	2657	1726	911	401
297	sin3-k2	yhr095w-n2	3088	2562	1569	647
298	sin3-k2	pho23-n1	3312	3019	2072	998
299	sin3-k2	pho23-n2	2044	1180	527	149
300	sin3-k2	arp6-n1	140	55	13	1
301	sin3-k2	yfr054c-n1	3660	3512	2459	1161
302	sin3-k2	yfr054c-n2	2441	1320	678	174
303	sin3-k2	dgk1-n1	2472	1674	799	302
304	sin3-k2	dgk1-n2	2836	1996	965	345
305	sin3-k2	sin3-n1	2	1	1	0
306	sin3-k2	sin3-n2	1	1	1	0
307	sin3-k2	arp6-n2	383	133	31	3
308	sin3-k2	dep1-n2	3729	3611	2954	1432
309	dep1-k1	dep1-n1	7	5	2	0
310	dep1-k1	sap30-n1	3136	2476	1533	686
311	dep1-k1	sap30-n2	4505	3559	1641	1078
312	dep1-k1	rpd3-n1	2899	2523	1211	421
313	dep1-k1	rpd3-n2	2108	1140	406	125
314	dep1-k1	sds3-n1	3780	3876	1639	609
315	dep1-k1	sds3-n2	4099	4675	3926	2783
316	dep1-k1	snt1-n1	1858	1036	309	137
317	dep1-k1	snt1-n2	1821	981	357	152
318	dep1-k1	yhr095w-n1	4363	4491	2113	1292
319	dep1-k1	yhr095w-n2	4640	5578	3175	2201
320	dep1-k1	pho23-n1	2310	1230	316	87
321	dep1-k1	pho23-n2	3417	3414	1400	546
322	dep1-k1	arp6-n1	2300	2882	2441	1394
323	dep1-k1	yfr054c-n1	3966	4211	2001	931
324	dep1-k1	yfr054c-n2	2294	2045	1095	521
325	dep1-k1	dgk1-n1	4174	4827	2811	2364
326	dep1-k1	dgk1-n2	4650	5781	3430	2746
327	dep1-k1	sin3-n1	666	232	67	16
328	dep1-k1	sin3-n2	855	403	86	12
329	dep1-k1	arp6-n2	1318	1452	755	496
330	dep1-k1	dep1-n2	4	3	3	0
331	dep1-k2	dep1-n1	4	2	6	3
332	dep1-k2	sap30-n1	4954	5380	5064	3401
333	dep1-k2	sap30-n2	4505	4837	3498	2744
334	dep1-k2	rpd3-n1	2463	1292	556	176
335	dep1-k2	rpd3-n2	2356	1343	536	147
336	dep1-k2	sds3-n1	4439	5350	4423	2859
337	dep1-k2	sds3-n2	3588	4510	3591	2439
338	dep1-k2	snt1-n1	1540	720	244	49
339	dep1-k2	snt1-n2	1915	984	361	102
340	dep1-k2	yhr095w-n1	4599	4705	3230	2318
341	dep1-k2	yhr095w-n2	4637	5469	4251	2666
342	dep1-k2	pho23-n1	1859	1124	418	138
343	dep1-k2	pho23-n2	4468	5101	3910	2546
344	dep1-k2	arp6-n1	1883	2635	2239	1275
345	dep1-k2	yfr054c-n1	2315	1408	585	198
346	dep1-k2	yfr054c-n2	4741	5684	4545	3144
347	dep1-k2	dgk1-n1	3359	3543	1997	1168
348	dep1-k2	dgk1-n2	4371	4403	2839	1727
349	dep1-k2	sin3-n1	3365	3129	1889	1101
350	dep1-k2	sin3-n2	3543	3507	2694	1311
351	dep1-k2	arp6-n2	1983	980	354	90
352	dep1-k2	dep1-n2	5	9	1	2
353	sap30-k1	dep1-n1	3782	3749	2948	1701
354	sap30-k1	sap30-n1	12	4	5	3
355	sap30-k1	sap30-n2	13	5	4	0
356	sap30-k1	rpd3-n1	3961	3644	3041	1548
357	sap30-k1	rpd3-n2	2121	1312	557	158
358	sap30-k1	sds3-n1	2389	1513	734	178
359	sap30-k1	sds3-n2	680	363	117	30
360	sap30-k1	snt1-n1	2899	1532	764	432
361	sap30-k1	snt1-n2	3014	1880	975	503
362	sap30-k1	yhr095w-n1	5943	5643	4341	2745
363	sap30-k1	yhr095w-n2	2923	1952	1091	289
364	sap30-k1	pho23-n1	2434	1461	657	197
365	sap30-k1	pho23-n2	2779	1824	882	263
366	sap30-k1	arp6-n1	536	192	51	11
367	sap30-k1	yfr054c-n1	3649	2277	1285	347
368	sap30-k1	yfr054c-n2	4062	4749	4882	3295
369	sap30-k1	dgk1-n1	1738	1054	448	155
370	sap30-k1	dgk1-n2	2137	1168	503	131
371	sap30-k1	sin3-n1	1573	874	315	48
372	sap30-k1	sin3-n2	1760	1081	578	124
373	sap30-k1	arp6-n2	363	125	23	5
374	sap30-k1	dep1-n2	2573	1693	985	314
375	rpd3-k2	dep1-n1	1104	451	177	43
376	rpd3-k2	sap30-n1	2786	1806	923	246
377	rpd3-k2	sap30-n2	2245	1496	554	188
378	rpd3-k2	rpd3-n1	2	1	0	0
379	rpd3-k2	rpd3-n2	5	0	0	2
380	rpd3-k2	sds3-n1	2735	1655	884	244
381	rpd3-k2	sds3-n2	540	271	81	17
382	rpd3-k2	snt1-n1	873	330	85	16
383	rpd3-k2	snt1-n2	496	191	43	13
384	rpd3-k2	yhr095w-n1	4169	4004	2370	1307
385	rpd3-k2	yhr095w-n2	2511	1514	802	232
386	rpd3-k2	pho23-n1	2210	1256	591	136
387	rpd3-k2	pho23-n2	2213	1382	628	198
388	rpd3-k2	arp6-n1	157	45	13	1
389	rpd3-k2	yfr054c-n1	4101	3895	2861	1559
390	rpd3-k2	yfr054c-n2	4711	4628	3309	1873
391	rpd3-k2	dgk1-n1	3556	3128	1478	739
392	rpd3-k2	dgk1-n2	3322	3106	1642	867
393	rpd3-k2	sin3-n1	3564	3228	2429	1295
394	rpd3-k2	sin3-n2	1333	849	381	95
395	rpd3-k2	arp6-n2	376	149	39	9
396	rpd3-k2	dep1-n2	2059	1376	665	196
397	yhr095w-k2	dep1-n1	4252	5284	4963	3349
398	yhr095w-k2	sap30-n1	7362	8634	9917	6401
399	yhr095w-k2	sap30-n2	6215	7624	6309	4742
400	yhr095w-k2	rpd3-n1	1869	1223	548	151
401	yhr095w-k2	rpd3-n2	4611	4415	3075	1719
402	yhr095w-k2	sds3-n1	2996	2019	1082	300
403	yhr095w-k2	sds3-n2	651	445	237	144
404	yhr095w-k2	snt1-n1	7547	12500	12987	10158
405	yhr095w-k2	snt1-n2	8865	15137	17476	18451
406	yhr095w-k2	yhr095w-n1	2027	3213	4303	3724
407	yhr095w-k2	yhr095w-n2	1894	2987	4418	3515
408	yhr095w-k2	pho23-n1	3948	2638	1447	422
409	yhr095w-k2	pho23-n2	3695	2627	1321	396
410	yhr095w-k2	arp6-n1	4375	7112	9557	7524
411	yhr095w-k2	yfr054c-n1	707296	1066108	835941	912626
412	yhr095w-k2	yfr054c-n2	1172968	1837273	1254733	1347712
413	yhr095w-k2	dgk1-n1	5523	8732	8793	8303
414	yhr095w-k2	dgk1-n2	5739	8926	9765	8974
415	yhr095w-k2	sin3-n1	4115	3995	3343	1614
416	yhr095w-k2	sin3-n2	1671	1217	639	149
417	yhr095w-k2	arp6-n2	3982	5563	5190	4820
418	yhr095w-k2	dep1-n2	3816	5172	4973	3219
419	PHO23-k1	dep1-n1	3399	3358	3013	1453
420	PHO23-k1	sap30-n1	6671	8043	9385	5392
421	PHO23-k1	sap30-n2	2683	3225	1981	1271
422	PHO23-k1	rpd3-n1	3412	3338	2776	1365
423	PHO23-k1	rpd3-n2	3781	3802	3068	1546
424	PHO23-k1	sds3-n1	6049	7195	7788	4589
425	PHO23-k1	sds3-n2	3480	4807	4621	2843
426	PHO23-k1	snt1-n1	3861	2427	1537	1108
427	PHO23-k1	snt1-n2	4458	3224	2186	1203
428	PHO23-k1	yhr095w-n1	8911	10601	10675	7066
429	PHO23-k1	yhr095w-n2	8377	10783	12285	7863
430	PHO23-k1	pho23-n1	14	5	8	2
431	PHO23-k1	pho23-n2	7	6	3	1
432	PHO23-k1	arp6-n1	151	50	29	6
433	PHO23-k1	yfr054c-n1	3853	2755	1727	596
434	PHO23-k1	yfr054c-n2	7934	10388	13001	9187
435	PHO23-k1	dgk1-n1	5835	6834	6028	4039
436	PHO23-k1	dgk1-n2	6690	7683	7148	4913
437	PHO23-k1	sin3-n1	2906	1734	846	210
438	PHO23-k1	sin3-n2	2008	1187	661	137
439	PHO23-k1	arp6-n2	450	120	46	7
440	PHO23-k1	dep1-n2	3705	5018	5653	3529
441	PHO23-k2	dep1-n1	5347	6322	6062	4100
442	PHO23-k2	sap30-n1	7674	9157	10472	6317
443	PHO23-k2	sap30-n2	7112	7647	6387	5002
444	PHO23-k2	rpd3-n1	4418	4291	3566	1723
445	PHO23-k2	rpd3-n2	2807	1728	863	249
446	PHO23-k2	sds3-n1	4164	5069	5525	3513
447	PHO23-k2	sds3-n2	559	323	115	86
448	PHO23-k2	snt1-n1	4065	2662	1463	1164
449	PHO23-k2	snt1-n2	4161	2833	1699	997
450	PHO23-k2	yhr095w-n1	7942	9706	9793	7421
451	PHO23-k2	yhr095w-n2	8822	11090	11916	7932
452	PHO23-k2	pho23-n1	6	11	7	5
453	PHO23-k2	pho23-n2	9	7	5	1
454	PHO23-k2	arp6-n1	2257	3579	3822	5377
455	PHO23-k2	yfr054c-n1	4257	5202	3702	1572
456	PHO23-k2	yfr054c-n2	6067	8353	9983	7470
457	PHO23-k2	dgk1-n1	6643	6447	3387	22628
458	PHO23-k2	dgk1-n2	7218	8257	6781	4358
459	PHO23-k2	sin3-n1	4251	4324	3286	1639
460	PHO23-k2	sin3-n2	4287	4211	3842	1819
461	PHO23-k2	arp6-n2	11733	23286	26100	30855
462	PHO23-k2	dep1-n2	5583	6368	6861	3997

## Sheet: YPD37R3
	P1	P2	gen4	gen7	gen10	gen13
1	arp6-k1	dep1-n1	9015	16825	15958	21268
2	arp6-k1	sap30-n1	306	84	20	6
3	arp6-k1	sap30-n2	1018	518	90	38
4	arp6-k1	rpd3-n1	4	4	2	0
5	arp6-k1	rpd3-n2	4	1	1	0
6	arp6-k1	sds3-n1	12480	13244	9552	7400
7	arp6-k1	sds3-n2	3830	6399	6106	7250
8	arp6-k1	snt1-n1	2299	1854	753	367
9	arp6-k1	snt1-n2	2095	1732	661	339
10	arp6-k1	yhr095w-n1	6188	4405	2330	1562
11	arp6-k1	yhr095w-n2	5769	7553	6684	6602
12	arp6-k1	pho23-n1	481	177	34	7
13	arp6-k1	pho23-n2	610	208	36	14
14	arp6-k1	arp6-n1	3	6	9	4
15	arp6-k1	yfr054c-n1	3608	4061	2256	1153
16	arp6-k1	yfr054c-n2	5702	6209	5403	4655
17	arp6-k1	dgk1-n1	6053	7660	5601	6452
18	arp6-k1	dgk1-n2	5943	6797	4739	4867
19	arp6-k1	sin3-n1	285	70	13	3
20	arp6-k1	sin3-n2	198	47	11	2
21	arp6-k1	arp6-n2	4	2	7	2
22	arp6-k1	dep1-n2	12	6	3	0
23	yfr054c-k1	dep1-n1	3907	3770	1875	1280
24	yfr054c-k1	sap30-n1	5157	4888	2851	1655
25	yfr054c-k1	sap30-n2	8686	8802	5309	4943
26	yfr054c-k1	rpd3-n1	1444	694	149	60
27	yfr054c-k1	rpd3-n2	3244	1840	621	236
28	yfr054c-k1	sds3-n1	5775	6157	4343	3282
29	yfr054c-k1	sds3-n2	6806	7547	5432	4210
30	yfr054c-k1	snt1-n1	4127	7210	4770	5043
31	yfr054c-k1	snt1-n2	5557	8932	6708	6173
32	yfr054c-k1	yhr095w-n1	556667	521596	381922	479329
33	yfr054c-k1	yhr095w-n2	288185	275142	185915	173287
34	yfr054c-k1	pho23-n1	3017	1864	479	132
35	yfr054c-k1	pho23-n2	4190	5261	2553	1642
36	yfr054c-k1	arp6-n1	2771	3926	2987	2614
37	yfr054c-k1	yfr054c-n1	594	573	590	453
38	yfr054c-k1	yfr054c-n2	590	684	871	579
39	yfr054c-k1	dgk1-n1	7305	9487	6866	8859
40	yfr054c-k1	dgk1-n2	5275	8050	5616	6522
41	yfr054c-k1	sin3-n1	1367	646	129	29
42	yfr054c-k1	sin3-n2	3932	2921	1051	395
43	yfr054c-k1	arp6-n2	5176	6530	4880	4907
44	yfr054c-k1	dep1-n2	6679	6722	3070	1946
45	yfr054c-k2	dep1-n1	3419	3298	1684	1164
46	yfr054c-k2	sap30-n1	6304	7374	5072	4059
47	yfr054c-k2	sap30-n2	10315	10638	6478	5938
48	yfr054c-k2	rpd3-n1	2951	1743	508	178
49	yfr054c-k2	rpd3-n2	71	43	28	21
50	yfr054c-k2	sds3-n1	160	120	114	33
51	yfr054c-k2	sds3-n2	1149	569	161	52
52	yfr054c-k2	snt1-n1	10130	14415	9312	9036
53	yfr054c-k2	snt1-n2	11642	17321	13185	11942
54	yfr054c-k2	yhr095w-n1	1018435	800047	571802	664928
55	yfr054c-k2	yhr095w-n2	1384221	1184639	1033892	1239448
56	yfr054c-k2	pho23-n1	4332	2980	869	345
57	yfr054c-k2	pho23-n2	4006	2855	879	356
58	yfr054c-k2	arp6-n1	2953	4372	3262	2796
59	yfr054c-k2	yfr054c-n1	1669	1425	2181	1626
60	yfr054c-k2	yfr054c-n2	1534	1456	2186	1728
61	yfr054c-k2	dgk1-n1	2745	2167	723	548
62	yfr054c-k2	dgk1-n2	6950	9893	6886	8753
63	yfr054c-k2	sin3-n1	5243	4642	2226	1464
64	yfr054c-k2	sin3-n2	6200	5325	2888	1449
65	yfr054c-k2	arp6-n2	6114	7761	5645	6385
66	yfr054c-k2	dep1-n2	5097	6181	3529	2518
67	dgk1-k1	dep1-n1	9	5	4	1
68	dgk1-k1	sap30-n1	14	8	9	1
69	dgk1-k1	sap30-n2	10	9	6	3
70	dgk1-k1	rpd3-n1	6	0	2	0
71	dgk1-k1	rpd3-n2	5113	4751	2143	1254
72	dgk1-k1	sds3-n1	11	7	5	3
73	dgk1-k1	sds3-n2	1020	504	112	22
74	dgk1-k1	snt1-n1	9084	12164	7866	6043
75	dgk1-k1	snt1-n2	8397	11420	8085	6098
76	dgk1-k1	yhr095w-n1	10370	5503	2656	1453
77	dgk1-k1	yhr095w-n2	3396	1997	1042	590
78	dgk1-k1	pho23-n1	4913	7193	3876	2852
79	dgk1-k1	pho23-n2	6158	7147	4489	3159
80	dgk1-k1	arp6-n1	2369	3760	2943	2616
81	dgk1-k1	yfr054c-n1	6116	7115	4153	2181
82	dgk1-k1	yfr054c-n2	10622	14453	14316	13860
83	dgk1-k1	dgk1-n1	7	9	3	1
84	dgk1-k1	dgk1-n2	12	11	6	3
85	dgk1-k1	sin3-n1	4988	4296	1758	881
86	dgk1-k1	sin3-n2	5007	4277	2312	1050
87	dgk1-k1	arp6-n2	5142	6549	5238	5330
88	dgk1-k1	dep1-n2	1681	1212	269	78
89	dgk1-k2	dep1-n1	2890	1576	562	306
90	dgk1-k2	sap30-n1	7135	6244	3759	2232
91	dgk1-k2	sap30-n2	7289	5850	2683	1802
92	dgk1-k2	rpd3-n1	1737	875	210	58
93	dgk1-k2	rpd3-n2	6470	5685	2599	1491
94	dgk1-k2	sds3-n1	5268	5169	1900	741
95	dgk1-k2	sds3-n2	3637	3192	1463	802
96	dgk1-k2	snt1-n1	6111	6628	3346	2223
97	dgk1-k2	snt1-n2	8005	10301	7529	5624
98	dgk1-k2	yhr095w-n1	2019	1528	727	500
99	dgk1-k2	yhr095w-n2	1467	1589	845	507
100	dgk1-k2	pho23-n1	3413	1962	549	157
101	dgk1-k2	pho23-n2	1395	601	122	28
102	dgk1-k2	arp6-n1	6135	7697	7793	7100
103	dgk1-k2	yfr054c-n1	4940	4848	1781	783
104	dgk1-k2	yfr054c-n2	9362	12705	12625	12195
105	dgk1-k2	dgk1-n1	16	8	1	1
106	dgk1-k2	dgk1-n2	14	6	3	0
107	dgk1-k2	sin3-n1	2251	1227	453	174
108	dgk1-k2	sin3-n2	1237	496	108	19
109	dgk1-k2	arp6-n2	4985	5723	4176	4165
110	dgk1-k2	dep1-n2	2777	1503	396	108
111	sin3-k1	dep1-n1	959	420	96	27
112	sin3-k1	sap30-n1	2873	1600	523	167
113	sin3-k1	sap30-n2	1795	1112	248	81
114	sin3-k1	rpd3-n1	4495	4231	1906	1122
115	sin3-k1	rpd3-n2	4894	4312	2044	1477
116	sin3-k1	sds3-n1	2624	1488	379	118
117	sin3-k1	sds3-n2	2138	1372	357	111
118	sin3-k1	snt1-n1	2006	1087	203	56
119	sin3-k1	snt1-n2	10425	15351	11590	9999
120	sin3-k1	yhr095w-n1	5232	4337	1905	1180
121	sin3-k1	yhr095w-n2	3018	1814	513	162
122	sin3-k1	pho23-n1	3970	3602	1643	998
123	sin3-k1	pho23-n2	2250	1327	315	111
124	sin3-k1	arp6-n1	176	47	14	1
125	sin3-k1	yfr054c-n1	2596	1457	430	132
126	sin3-k1	yfr054c-n2	2795	1571	492	168
127	sin3-k1	dgk1-n1	4730	3900	1536	934
128	sin3-k1	dgk1-n2	4622	3905	1496	832
129	sin3-k1	sin3-n1	6	4	0	0
130	sin3-k1	sin3-n2	10	6	1	0
131	sin3-k1	arp6-n2	231	109	16	7
132	sin3-k1	dep1-n2	4259	3936	2075	1181
133	rpd3-k1	dep1-n1	6411	5184	2587	1870
134	rpd3-k1	sap30-n1	7161	5970	3710	2289
135	rpd3-k1	sap30-n2	4917	4113	1837	1203
136	rpd3-k1	rpd3-n1	4	1	1	0
137	rpd3-k1	rpd3-n2	11	4	0	0
138	rpd3-k1	sds3-n1	8930	7609	4260	2637
139	rpd3-k1	sds3-n2	3871	4050	2032	1121
140	rpd3-k1	snt1-n1	1827	1008	216	73
141	rpd3-k1	snt1-n2	2318	1136	273	64
142	rpd3-k1	yhr095w-n1	6487	5050	2692	1701
143	rpd3-k1	yhr095w-n2	6270	5083	2904	1819
144	rpd3-k1	pho23-n1	6308	6057	3197	1955
145	rpd3-k1	pho23-n2	3453	2108	627	231
146	rpd3-k1	arp6-n1	120	31	8	2
147	rpd3-k1	yfr054c-n1	6476	5100	3134	1911
148	rpd3-k1	yfr054c-n2	6782	5437	3486	2008
149	rpd3-k1	dgk1-n1	4657	3912	1898	1269
150	rpd3-k1	dgk1-n2	5319	4728	2065	1165
151	rpd3-k1	sin3-n1	4759	4271	2348	1505
152	rpd3-k1	sin3-n2	4086	3946	2443	1184
153	rpd3-k1	arp6-n2	157	46	8	0
154	rpd3-k1	dep1-n2	6033	5057	2945	1795
155	snt1-k1	dep1-n1	1956	2212	771	220
156	snt1-k1	sap30-n1	4515	2374	796	259
157	snt1-k1	sap30-n2	2987	1581	454	195
158	snt1-k1	rpd3-n1	1418	653	116	18
159	snt1-k1	rpd3-n2	1302	653	178	42
160	snt1-k1	sds3-n1	1139	400	86	17
161	snt1-k1	sds3-n2	1751	987	303	68
162	snt1-k1	snt1-n1	10	5	8	4
163	snt1-k1	snt1-n2	18	7	11	2
164	snt1-k1	yhr095w-n1	11818	18442	17223	14403
165	snt1-k1	yhr095w-n2	1043	1410	639	212
166	snt1-k1	pho23-n1	8532	10250	8220	6259
167	snt1-k1	pho23-n2	6545	4239	1573	594
168	snt1-k1	arp6-n1	869	874	514	275
169	snt1-k1	yfr054c-n1	2949	3049	1894	1026
170	snt1-k1	yfr054c-n2	2398	2301	1643	865
171	snt1-k1	dgk1-n1	1713	1693	910	625
172	snt1-k1	dgk1-n2	1334	1170	769	541
173	snt1-k1	sin3-n1	1921	1055	252	62
174	snt1-k1	sin3-n2	572	522	82	5
175	snt1-k1	arp6-n2	3816	3314	1654	863
176	snt1-k1	dep1-n2	826	262	48	12
177	snt1-k2	dep1-n1	3027	1571	386	151
178	snt1-k2	sap30-n1	4152	2369	735	234
179	snt1-k2	sap30-n2	3979	2119	523	202
180	snt1-k2	rpd3-n1	2682	1570	352	99
181	snt1-k2	rpd3-n2	2845	1608	345	106
182	snt1-k2	sds3-n1	8515	8025	4611	3062
183	snt1-k2	sds3-n2	1413	1041	545	356
184	snt1-k2	snt1-n1	5	4	3	1
185	snt1-k2	snt1-n2	2	1	5	1
186	snt1-k2	yhr095w-n1	6053	3365	1047	485
187	snt1-k2	yhr095w-n2	1990	2536	1496	1062
188	snt1-k2	pho23-n1	4948	3489	1116	546
189	snt1-k2	pho23-n2	2178	1169	263	170
190	snt1-k2	arp6-n1	1461	2239	1716	1267
191	snt1-k2	yfr054c-n1	1980	2618	1527	1023
192	snt1-k2	yfr054c-n2	1832	2013	1134	581
193	snt1-k2	dgk1-n1	1631	1728	832	607
194	snt1-k2	dgk1-n2	1914	2472	1532	1400
195	snt1-k2	sin3-n1	340	218	49	6
196	snt1-k2	sin3-n2	1330	596	97	16
197	snt1-k2	arp6-n2	1135	1603	1275	1315
198	snt1-k2	dep1-n2	3098	1531	461	148
199	arp6-k2	dep1-n1	4526	5096	2673	2479
200	arp6-k2	sap30-n1	2885	3587	2362	2199
201	arp6-k2	sap30-n2	509	166	31	3
202	arp6-k2	rpd3-n1	2	0	0	0
203	arp6-k2	rpd3-n2	1	3	1	0
204	arp6-k2	sds3-n1	6757	5488	1926	1018
205	arp6-k2	sds3-n2	3292	2323	744	339
206	arp6-k2	snt1-n1	2221	1555	421	213
207	arp6-k2	snt1-n2	2119	1179	262	81
208	arp6-k2	yhr095w-n1	4838	3492	1339	857
209	arp6-k2	yhr095w-n2	4120	4539	2836	2322
210	arp6-k2	pho23-n1	982	511	89	26
211	arp6-k2	pho23-n2	3	1	0	0
212	arp6-k2	arp6-n1	1	1	1	0
213	arp6-k2	yfr054c-n1	23	20	15	11
214	arp6-k2	yfr054c-n2	29	19	27	15
215	arp6-k2	dgk1-n1	1	1	0	1
216	arp6-k2	dgk1-n2	2	2	0	0
217	arp6-k2	sin3-n1	2	2	0	0
218	arp6-k2	sin3-n2	5	5	0	0
219	arp6-k2	arp6-n2	1	0	0	0
220	arp6-k2	dep1-n2	3	0	1	0
221	sds3-k1	dep1-n1	1835	954	294	123
222	sds3-k1	sap30-n1	2867	1833	394	459
223	sds3-k1	sap30-n2	2966	1485	510	280
224	sds3-k1	rpd3-n1	3439	2077	721	226
225	sds3-k1	rpd3-n2	2509	1349	350	117
226	sds3-k1	sds3-n1	3	6	2	0
227	sds3-k1	sds3-n2	10	2	2	0
228	sds3-k1	snt1-n1	1821	1223	358	137
229	sds3-k1	snt1-n2	3044	1945	672	213
230	sds3-k1	yhr095w-n1	4900	3236	1269	488
231	sds3-k1	yhr095w-n2	12730	15254	12405	8806
232	sds3-k1	pho23-n1	4527	4139	1537	563
233	sds3-k1	pho23-n2	1613	610	130	17
234	sds3-k1	arp6-n1	917	1010	690	488
235	sds3-k1	yfr054c-n1	8730	5388	2346	751
236	sds3-k1	yfr054c-n2	12602	11154	9346	6116
237	sds3-k1	dgk1-n1	6353	6615	3655	2415
238	sds3-k1	dgk1-n2	3052	2502	1351	825
239	sds3-k1	sin3-n1	608	232	33	5
240	sds3-k1	sin3-n2	713	351	89	18
241	sds3-k1	arp6-n2	2265	2477	1125	564
242	sds3-k1	dep1-n2	2729	1703	607	237
243	sds3-k2	dep1-n1	7928	7824	3583	3522
244	sds3-k2	sap30-n1	6676	6005	3426	2665
245	sds3-k2	sap30-n2	7366	7080	3308	3465
246	sds3-k2	rpd3-n1	2757	1489	314	129
247	sds3-k2	rpd3-n2	6098	4067	1252	1040
248	sds3-k2	sds3-n1	11	13	8	3
249	sds3-k2	sds3-n2	9	4	3	1
250	sds3-k2	snt1-n1	6111	8737	5627	8731
251	sds3-k2	snt1-n2	2581	1214	278	132
252	sds3-k2	yhr095w-n1	5139	3647	1449	1202
253	sds3-k2	yhr095w-n2	6354	6110	3228	2918
254	sds3-k2	pho23-n1	5517	5284	2580	2261
255	sds3-k2	pho23-n2	7489	7364	3416	2987
256	sds3-k2	arp6-n1	3502	4861	3110	3354
257	sds3-k2	yfr054c-n1	3678	2174	759	566
258	sds3-k2	yfr054c-n2	6871	5929	2959	2546
259	sds3-k2	dgk1-n1	4953	4439	1745	1510
260	sds3-k2	dgk1-n2	5698	5326	1996	1810
261	sds3-k2	sin3-n1	2311	1226	239	114
262	sds3-k2	sin3-n2	4920	3362	1358	822
263	sds3-k2	arp6-n2	2	1	3	1
264	sds3-k2	dep1-n2	7494	7756	4032	3431
265	yhr095w-k1	dep1-n1	6292	5962	3901	2740
266	yhr095w-k1	sap30-n1	10206	10774	9229	6390
267	yhr095w-k1	sap30-n2	5161	6347	3679	2539
268	yhr095w-k1	rpd3-n1	2895	1914	676	189
269	yhr095w-k1	rpd3-n2	5511	4449	2206	1420
270	yhr095w-k1	sds3-n1	3471	2158	864	315
271	yhr095w-k1	sds3-n2	5708	6570	5123	3563
272	yhr095w-k1	snt1-n1	8696	12618	9847	7960
273	yhr095w-k1	snt1-n2	15837	22683	18475	14709
274	yhr095w-k1	yhr095w-n1	1130	1017	1453	869
275	yhr095w-k1	yhr095w-n2	907	849	1252	757
276	yhr095w-k1	pho23-n1	5125	3486	1445	565
277	yhr095w-k1	pho23-n2	5052	3379	1233	399
278	yhr095w-k1	arp6-n1	2939	4310	3686	2647
279	yhr095w-k1	yfr054c-n1	276504	200474	109471	48818
280	yhr095w-k1	yfr054c-n2	1524726	1112175	1218139	1175007
281	yhr095w-k1	dgk1-n1	7936	10207	7876	8133
282	yhr095w-k1	dgk1-n2	7694	9894	8110	7895
283	yhr095w-k1	sin3-n1	2673	1624	560	166
284	yhr095w-k1	sin3-n2	4607	4361	2811	1308
285	yhr095w-k1	arp6-n2	6604	7431	6150	6667
286	yhr095w-k1	dep1-n2	3900	2394	907	292
287	sin3-k2	dep1-n1	1278	568	114	27
288	sin3-k2	sap30-n1	4246	3253	1809	810
289	sin3-k2	sap30-n2	3227	3069	1356	788
290	sin3-k2	rpd3-n1	2272	1392	349	107
291	sin3-k2	rpd3-n2	3709	2600	1174	669
292	sin3-k2	sds3-n1	2691	1535	505	152
293	sin3-k2	sds3-n2	474	241	53	4
294	sin3-k2	snt1-n1	1792	851	175	35
295	sin3-k2	snt1-n2	1767	671	111	15
296	sin3-k2	yhr095w-n1	3534	2259	858	415
297	sin3-k2	yhr095w-n2	4058	3300	1498	663
298	sin3-k2	pho23-n1	4461	3881	1923	1109
299	sin3-k2	pho23-n2	2640	1656	492	144
300	sin3-k2	arp6-n1	221	64	8	4
301	sin3-k2	yfr054c-n1	4895	4275	2331	1221
302	sin3-k2	yfr054c-n2	3152	1727	609	175
303	sin3-k2	dgk1-n1	3269	2220	760	328
304	sin3-k2	dgk1-n2	3723	2610	877	388
305	sin3-k2	sin3-n1	4	5	1	0
306	sin3-k2	sin3-n2	4	0	2	0
307	sin3-k2	arp6-n2	493	228	22	0
308	sin3-k2	dep1-n2	5125	4768	2531	1375
309	dep1-k1	dep1-n1	8	5	4	1
310	dep1-k1	sap30-n1	4401	3274	1376	787
311	dep1-k1	sap30-n2	5904	4362	1701	1424
312	dep1-k1	rpd3-n1	3772	3603	1202	548
313	dep1-k1	rpd3-n2	2723	1581	406	163
314	dep1-k1	sds3-n1	4915	5008	1648	753
315	dep1-k1	sds3-n2	5495	5680	3634	3155
316	dep1-k1	snt1-n1	2522	1361	302	140
317	dep1-k1	snt1-n2	2627	1328	319	121
318	dep1-k1	yhr095w-n1	5670	4946	2020	1472
319	dep1-k1	yhr095w-n2	6174	6605	3237	2589
320	dep1-k1	pho23-n1	3125	1718	302	88
321	dep1-k1	pho23-n2	4494	4377	1332	687
322	dep1-k1	arp6-n1	3138	3657	2225	1623
323	dep1-k1	yfr054c-n1	5116	4764	2018	1034
324	dep1-k1	yfr054c-n2	3004	2456	1044	711
325	dep1-k1	dgk1-n1	5218	6036	3033	3236
326	dep1-k1	dgk1-n2	5955	7016	3578	3575
327	dep1-k1	sin3-n1	958	357	67	28
328	dep1-k1	sin3-n2	1202	592	91	16
329	dep1-k1	arp6-n2	1689	1915	763	605
330	dep1-k1	dep1-n2	2	7	0	1
331	dep1-k2	dep1-n1	16	6	3	2
332	dep1-k2	sap30-n1	6590	6818	4806	3656
333	dep1-k2	sap30-n2	5968	6093	3491	3287
334	dep1-k2	rpd3-n1	3070	1904	542	211
335	dep1-k2	rpd3-n2	3046	1754	496	189
336	dep1-k2	sds3-n1	6043	6487	4023	3184
337	dep1-k2	sds3-n2	4763	5408	3333	2562
338	dep1-k2	snt1-n1	2066	1021	229	71
339	dep1-k2	snt1-n2	2500	1329	322	114
340	dep1-k2	yhr095w-n1	6085	5802	3206	2679
341	dep1-k2	yhr095w-n2	6082	6759	3925	3062
342	dep1-k2	pho23-n1	2393	1467	387	140
343	dep1-k2	pho23-n2	6061	6384	3771	2946
344	dep1-k2	arp6-n1	2525	3128	1880	1296
345	dep1-k2	yfr054c-n1	3078	1818	547	182
346	dep1-k2	yfr054c-n2	6585	6987	4618	3316
347	dep1-k2	dgk1-n1	4386	4519	2013	1570
348	dep1-k2	dgk1-n2	5643	5642	2735	2096
349	dep1-k2	sin3-n1	4394	3960	1760	1133
350	dep1-k2	sin3-n2	4807	4256	2308	1294
351	dep1-k2	arp6-n2	2523	1245	319	117
352	dep1-k2	dep1-n2	9	10	7	1
353	sap30-k1	dep1-n1	5166	4725	2697	1865
354	sap30-k1	sap30-n1	7	9	6	1
355	sap30-k1	sap30-n2	11	2	1	0
356	sap30-k1	rpd3-n1	5255	4890	2680	1609
357	sap30-k1	rpd3-n2	2786	1718	486	191
358	sap30-k1	sds3-n1	3171	1999	660	208
359	sap30-k1	sds3-n2	929	483	99	22
360	sap30-k1	snt1-n1	3975	2207	674	265
361	sap30-k1	snt1-n2	4345	2462	846	361
362	sap30-k1	yhr095w-n1	8329	6851	4032	2850
363	sap30-k1	yhr095w-n2	4039	2600	906	303
364	sap30-k1	pho23-n1	3333	2132	582	159
365	sap30-k1	pho23-n2	3831	2402	736	262
366	sap30-k1	arp6-n1	775	270	57	16
367	sap30-k1	yfr054c-n1	4708	2847	1162	358
368	sap30-k1	yfr054c-n2	5527	5769	4568	3248
369	sap30-k1	dgk1-n1	2336	1343	369	137
370	sap30-k1	dgk1-n2	2652	1665	454	151
371	sap30-k1	sin3-n1	2036	1277	255	69
372	sap30-k1	sin3-n2	2440	1435	503	140
373	sap30-k1	arp6-n2	485	166	14	7
374	sap30-k1	dep1-n2	3634	2220	882	307
375	rpd3-k2	dep1-n1	1400	635	148	43
376	rpd3-k2	sap30-n1	3715	2334	802	266
377	rpd3-k2	sap30-n2	2938	1777	537	207
378	rpd3-k2	rpd3-n1	2	3	1	0
379	rpd3-k2	rpd3-n2	6	3	0	0
380	rpd3-k2	sds3-n1	3700	2304	725	254
381	rpd3-k2	sds3-n2	684	339	51	7
382	rpd3-k2	snt1-n1	1113	534	69	23
383	rpd3-k2	snt1-n2	637	273	49	12
384	rpd3-k2	yhr095w-n1	5487	4824	2126	1356
385	rpd3-k2	yhr095w-n2	3312	2118	714	282
386	rpd3-k2	pho23-n1	2943	1752	501	166
387	rpd3-k2	pho23-n2	3029	1819	577	209
388	rpd3-k2	arp6-n1	262	72	7	1
389	rpd3-k2	yfr054c-n1	5311	4699	2496	1586
390	rpd3-k2	yfr054c-n2	6178	5654	3188	1869
391	rpd3-k2	dgk1-n1	4588	4037	1505	896
392	rpd3-k2	dgk1-n2	4284	3841	1637	1054
393	rpd3-k2	sin3-n1	4721	4128	2200	1403
394	rpd3-k2	sin3-n2	1842	1171	363	82
395	rpd3-k2	arp6-n2	530	209	30	6
396	rpd3-k2	dep1-n2	2744	1698	579	199
397	yhr095w-k2	dep1-n1	6025	6581	4612	3399
398	yhr095w-k2	sap30-n1	10267	10887	9292	5881
399	yhr095w-k2	sap30-n2	8464	8884	6145	4371
400	yhr095w-k2	rpd3-n1	2425	1611	528	137
401	yhr095w-k2	rpd3-n2	6312	5385	2887	1816
402	yhr095w-k2	sds3-n1	4118	2522	914	273
403	yhr095w-k2	sds3-n2	874	514	183	72
404	yhr095w-k2	snt1-n1	10360	15081	12779	10413
405	yhr095w-k2	snt1-n2	12830	19018	16399	13587
406	yhr095w-k2	yhr095w-n1	2418	2323	3851	2155
407	yhr095w-k2	yhr095w-n2	2077	2159	4169	2324
408	yhr095w-k2	pho23-n1	5359	3525	1316	441
409	yhr095w-k2	pho23-n2	5078	3377	1269	365
410	yhr095w-k2	arp6-n1	6199	8452	8857	7052
411	yhr095w-k2	yfr054c-n1	957022	807277	889456	877482
412	yhr095w-k2	yfr054c-n2	1576615	1257002	1397245	1347756
413	yhr095w-k2	dgk1-n1	7597	10320	8770	9064
414	yhr095w-k2	dgk1-n2	7786	10657	9648	9658
415	yhr095w-k2	sin3-n1	5643	5089	3010	1653
416	yhr095w-k2	sin3-n2	2454	1537	560	119
417	yhr095w-k2	arp6-n2	5458	6392	5237	5209
418	yhr095w-k2	dep1-n2	5146	6412	4596	2721
419	PHO23-k1	dep1-n1	4514	4383	2569	1479
420	PHO23-k1	sap30-n1	9620	10370	8709	5040
421	PHO23-k1	sap30-n2	3232	4607	2301	1113
422	PHO23-k1	rpd3-n1	4586	4447	2502	1314
423	PHO23-k1	rpd3-n2	5365	4856	2856	1553
424	PHO23-k1	sds3-n1	8629	8796	7158	4563
425	PHO23-k1	sds3-n2	4744	5989	4259	2583
426	PHO23-k1	snt1-n1	5202	3485	1360	600
427	PHO23-k1	snt1-n2	6286	4241	1781	760
428	PHO23-k1	yhr095w-n1	12526	12865	9966	6985
429	PHO23-k1	yhr095w-n2	11334	12854	11264	7474
430	PHO23-k1	pho23-n1	13	8	4	0
431	PHO23-k1	pho23-n2	7	4	6	1
432	PHO23-k1	arp6-n1	196	81	22	7
433	PHO23-k1	yfr054c-n1	5320	3445	1533	468
434	PHO23-k1	yfr054c-n2	10837	12513	12192	8610
435	PHO23-k1	dgk1-n1	7758	8678	5833	4177
436	PHO23-k1	dgk1-n2	8965	9694	6927	4974
437	PHO23-k1	sin3-n1	3837	2367	720	175
438	PHO23-k1	sin3-n2	2645	1543	583	124
439	PHO23-k1	arp6-n2	616	194	39	10
440	PHO23-k1	dep1-n2	5282	6330	5317	3159
441	PHO23-k2	dep1-n1	7377	8063	5716	4276
442	PHO23-k2	sap30-n1	10971	11743	9504	6037
443	PHO23-k2	sap30-n2	9600	9354	6496	5380
444	PHO23-k2	rpd3-n1	5820	5541	3210	1831
445	PHO23-k2	rpd3-n2	3762	2249	741	261
446	PHO23-k2	sds3-n1	5756	6139	5058	3425
447	PHO23-k2	sds3-n2	777	453	93	18
448	PHO23-k2	snt1-n1	5657	3768	1344	605
449	PHO23-k2	snt1-n2	6001	3887	1493	646
450	PHO23-k2	yhr095w-n1	10689	11674	9358	7263
451	PHO23-k2	yhr095w-n2	12213	13613	11228	8078
452	PHO23-k2	pho23-n1	14	4	9	0
453	PHO23-k2	pho23-n2	12	6	6	1
454	PHO23-k2	arp6-n1	3136	4847	3459	2946
455	PHO23-k2	yfr054c-n1	6082	6590	3691	1606
456	PHO23-k2	yfr054c-n2	8375	10100	9487	7123
457	PHO23-k2	dgk1-n1	9276	11223	3472	4137
458	PHO23-k2	dgk1-n2	9345	10451	6677	4961
459	PHO23-k2	sin3-n1	5864	5478	2958	1661
460	PHO23-k2	sin3-n2	5886	5280	3419	1728
461	PHO23-k2	arp6-n2	15735	27848	26119	30563
462	PHO23-k2	dep1-n2	8022	8473	6366	3884

## Sheet: YPEGR1
	P1	P2	gen4	gen7	gen10	gen13
1	arp6-k1	dep1-n1	2392	4697	9271	13571
2	arp6-k1	sap30-n1	134	23	8	6
3	arp6-k1	sap30-n2	195	104	101	39
4	arp6-k1	rpd3-n1	0	1	0	2
5	arp6-k1	rpd3-n2	4	0	2	1
6	arp6-k1	sds3-n1	2619	3267	4059	3551
7	arp6-k1	sds3-n2	1089	1970	4534	6556
8	arp6-k1	snt1-n1	307	267	258	165
9	arp6-k1	snt1-n2	422	450	488	337
10	arp6-k1	yhr095w-n1	1002	859	1072	673
11	arp6-k1	yhr095w-n2	1071	1148	1579	1046
12	arp6-k1	pho23-n1	98	37	25	6
13	arp6-k1	pho23-n2	136	56	31	11
14	arp6-k1	arp6-n1	1	3	0	0
15	arp6-k1	yfr054c-n1	626	423	460	348
16	arp6-k1	yfr054c-n2	1406	1252	1447	928
17	arp6-k1	dgk1-n1	895	1121	1365	1151
18	arp6-k1	dgk1-n2	1147	1370	1808	1666
19	arp6-k1	sin3-n1	153	31	4	2
20	arp6-k1	sin3-n2	61	14	2	1
21	arp6-k1	arp6-n2	0	1	7	5
22	arp6-k1	dep1-n2	2	5	6	7
23	yfr054c-k1	dep1-n1	734	687	567	255
24	yfr054c-k1	sap30-n1	989	799	787	375
25	yfr054c-k1	sap30-n2	2364	3322	3913	3616
26	yfr054c-k1	rpd3-n1	417	231	172	49
27	yfr054c-k1	rpd3-n2	803	575	491	248
28	yfr054c-k1	sds3-n1	1970	2065	2255	1530
29	yfr054c-k1	sds3-n2	2204	2423	2702	1765
30	yfr054c-k1	snt1-n1	541	810	1125	1040
31	yfr054c-k1	snt1-n2	767	971	1489	1260
32	yfr054c-k1	yhr095w-n1	83784	101205	82545	62204
33	yfr054c-k1	yhr095w-n2	26454	19572	13044	7328
34	yfr054c-k1	pho23-n1	782	700	711	471
35	yfr054c-k1	pho23-n2	568	666	630	393
36	yfr054c-k1	arp6-n1	432	432	484	257
37	yfr054c-k1	yfr054c-n1	93	44	54	29
38	yfr054c-k1	yfr054c-n2	133	92	106	49
39	yfr054c-k1	dgk1-n1	939	999	1036	799
40	yfr054c-k1	dgk1-n2	819	798	884	661
41	yfr054c-k1	sin3-n1	294	122	57	21
42	yfr054c-k1	sin3-n2	1196	1879	2905	3048
43	yfr054c-k1	arp6-n2	878	998	1134	926
44	yfr054c-k1	dep1-n2	2963	5044	8251	8912
45	yfr054c-k2	dep1-n1	603	560	491	230
46	yfr054c-k2	sap30-n1	2418	2751	3886	3347
47	yfr054c-k2	sap30-n2	2922	4055	5164	4883
48	yfr054c-k2	rpd3-n1	720	520	382	177
49	yfr054c-k2	rpd3-n2	13	17	19	8
50	yfr054c-k2	sds3-n1	45	33	48	30
51	yfr054c-k2	sds3-n2	1927	2385	2527	2119
52	yfr054c-k2	snt1-n1	2111	4643	9039	15703
53	yfr054c-k2	snt1-n2	2150	3761	6984	9003
54	yfr054c-k2	yhr095w-n1	129180	156328	109777	89255
55	yfr054c-k2	yhr095w-n2	193178	328367	281794	272458
56	yfr054c-k2	pho23-n1	1325	1383	1764	1435
57	yfr054c-k2	pho23-n2	1102	1170	1394	1159
58	yfr054c-k2	arp6-n1	556	530	686	467
59	yfr054c-k2	yfr054c-n1	375	224	294	196
60	yfr054c-k2	yfr054c-n2	372	243	336	200
61	yfr054c-k2	dgk1-n1	749	435	408	364
62	yfr054c-k2	dgk1-n2	1114	1344	1748	1524
63	yfr054c-k2	sin3-n1	1128	887	758	430
64	yfr054c-k2	sin3-n2	673	478	401	208
65	yfr054c-k2	arp6-n2	1121	1437	1814	1595
66	yfr054c-k2	dep1-n2	1797	1708	1748	1065
67	dgk1-k1	dep1-n1	2	0	2	2
68	dgk1-k1	sap30-n1	3	4	4	4
69	dgk1-k1	sap30-n2	2	10	6	5
70	dgk1-k1	rpd3-n1	1	2	1	0
71	dgk1-k1	rpd3-n2	1266	1019	868	489
72	dgk1-k1	sds3-n1	5	3	3	3
73	dgk1-k1	sds3-n2	1650	1771	1808	1156
74	dgk1-k1	snt1-n1	1477	2173	3911	4807
75	dgk1-k1	snt1-n2	1511	2120	3828	4497
76	dgk1-k1	yhr095w-n1	723	501	362	164
77	dgk1-k1	yhr095w-n2	260	114	47	56
78	dgk1-k1	pho23-n1	631	551	548	266
79	dgk1-k1	pho23-n2	1296	1649	2301	1872
80	dgk1-k1	arp6-n1	436	367	450	268
81	dgk1-k1	yfr054c-n1	479	212	146	49
82	dgk1-k1	yfr054c-n2	1795	1794	2211	1567
83	dgk1-k1	dgk1-n1	3	1	2	3
84	dgk1-k1	dgk1-n2	2	3	2	1
85	dgk1-k1	sin3-n1	1121	649	502	228
86	dgk1-k1	sin3-n2	653	420	309	133
87	dgk1-k1	arp6-n2	1128	1062	1398	993
88	dgk1-k1	dep1-n2	1142	989	797	433
89	dgk1-k2	dep1-n1	438	294	217	96
90	dgk1-k2	sap30-n1	1860	1678	1869	1184
91	dgk1-k2	sap30-n2	1687	2090	2475	1750
92	dgk1-k2	rpd3-n1	463	242	149	52
93	dgk1-k2	rpd3-n2	1580	1312	1118	627
94	dgk1-k2	sds3-n1	712	565	316	130
95	dgk1-k2	sds3-n2	958	954	969	493
96	dgk1-k2	snt1-n1	877	1299	2115	2150
97	dgk1-k2	snt1-n2	1383	2011	3567	4501
98	dgk1-k2	yhr095w-n1	173	59	48	14
99	dgk1-k2	yhr095w-n2	201	74	40	17
100	dgk1-k2	pho23-n1	950	786	835	491
101	dgk1-k2	pho23-n2	1203	1389	1343	851
102	dgk1-k2	arp6-n1	1438	1286	1922	1381
103	dgk1-k2	yfr054c-n1	525	427	178	39
104	dgk1-k2	yfr054c-n2	1925	1677	2301	1894
105	dgk1-k2	dgk1-n1	2	3	3	5
106	dgk1-k2	dgk1-n2	2	0	2	0
107	dgk1-k2	sin3-n1	631	336	245	91
108	dgk1-k2	sin3-n2	235	92	46	11
109	dgk1-k2	arp6-n2	988	1146	1626	1443
110	dgk1-k2	dep1-n2	860	471	387	140
111	sin3-k1	dep1-n1	223	113	62	32
112	sin3-k1	sap30-n1	511	229	120	40
113	sin3-k1	sap30-n2	330	206	105	48
114	sin3-k1	rpd3-n1	1035	802	698	360
115	sin3-k1	rpd3-n2	1082	978	863	465
116	sin3-k1	sds3-n1	467	247	147	51
117	sin3-k1	sds3-n2	421	234	125	43
118	sin3-k1	snt1-n1	382	190	148	67
119	sin3-k1	snt1-n2	2408	4880	10094	15867
120	sin3-k1	yhr095w-n1	940	724	593	307
121	sin3-k1	yhr095w-n2	640	268	158	74
122	sin3-k1	pho23-n1	683	483	392	185
123	sin3-k1	pho23-n2	393	172	115	34
124	sin3-k1	arp6-n1	87	14	2	5
125	sin3-k1	yfr054c-n1	516	287	164	50
126	sin3-k1	yfr054c-n2	943	373	209	77
127	sin3-k1	dgk1-n1	712	531	359	211
128	sin3-k1	dgk1-n2	860	623	420	240
129	sin3-k1	sin3-n1	0	1	0	0
130	sin3-k1	sin3-n2	1	1	0	1
131	sin3-k1	arp6-n2	98	51	52	32
132	sin3-k1	dep1-n2	878	539	392	209
133	rpd3-k1	dep1-n1	1450	1257	1462	956
134	rpd3-k1	sap30-n1	1835	1497	1893	1123
135	rpd3-k1	sap30-n2	1069	1032	1261	803
136	rpd3-k1	rpd3-n1	0	0	1	0
137	rpd3-k1	rpd3-n2	1	0	0	0
138	rpd3-k1	sds3-n1	1859	1609	1850	1041
139	rpd3-k1	sds3-n2	1259	1059	1195	636
140	rpd3-k1	snt1-n1	425	248	251	121
141	rpd3-k1	snt1-n2	454	251	227	94
142	rpd3-k1	yhr095w-n1	1518	1256	1417	953
143	rpd3-k1	yhr095w-n2	1555	1274	1563	957
144	rpd3-k1	pho23-n1	1641	1535	1593	906
145	rpd3-k1	pho23-n2	679	397	269	126
146	rpd3-k1	arp6-n1	85	18	1	0
147	rpd3-k1	yfr054c-n1	1586	1291	1543	938
148	rpd3-k1	yfr054c-n2	1885	1471	1835	1092
149	rpd3-k1	dgk1-n1	1161	1028	1285	762
150	rpd3-k1	dgk1-n2	1308	937	957	560
151	rpd3-k1	sin3-n1	1430	1113	1007	601
152	rpd3-k1	sin3-n2	708	544	460	231
153	rpd3-k1	arp6-n2	79	25	11	6
154	rpd3-k1	dep1-n2	1442	1071	1396	810
155	snt1-k1	dep1-n1	1275	1075	631	232
156	snt1-k1	sap30-n1	2838	2640	3116	2288
157	snt1-k1	sap30-n2	1988	2240	2480	1778
158	snt1-k1	rpd3-n1	644	172	97	19
159	snt1-k1	rpd3-n2	243	113	73	24
160	snt1-k1	sds3-n1	901	471	286	109
161	snt1-k1	sds3-n2	988	781	708	287
162	snt1-k1	snt1-n1	5	5	6	13
163	snt1-k1	snt1-n2	5	10	11	19
164	snt1-k1	yhr095w-n1	2609	3797	6908	8283
165	snt1-k1	yhr095w-n2	110	39	32	20
166	snt1-k1	pho23-n1	2192	2415	3380	2710
167	snt1-k1	pho23-n2	2291	2944	4312	3885
168	snt1-k1	arp6-n1	135	49	36	15
169	snt1-k1	yfr054c-n1	558	189	89	61
170	snt1-k1	yfr054c-n2	361	149	74	40
171	snt1-k1	dgk1-n1	231	54	28	9
172	snt1-k1	dgk1-n2	171	51	24	12
173	snt1-k1	sin3-n1	384	154	112	35
174	snt1-k1	sin3-n2	119	23	21	7
175	snt1-k1	arp6-n2	535	565	588	310
176	snt1-k1	dep1-n2	717	395	243	91
177	snt1-k2	dep1-n1	1578	1600	1332	723
178	snt1-k2	sap30-n1	2892	3348	3736	2754
179	snt1-k2	sap30-n2	2196	2731	2975	2288
180	snt1-k2	rpd3-n1	522	236	183	97
181	snt1-k2	rpd3-n2	454	293	228	132
182	snt1-k2	sds3-n1	2569	3036	3891	3247
183	snt1-k2	sds3-n2	1272	876	626	351
184	snt1-k2	snt1-n1	4	5	4	8
185	snt1-k2	snt1-n2	1	3	7	20
186	snt1-k2	yhr095w-n1	707	815	723	445
187	snt1-k2	yhr095w-n2	280	212	280	274
188	snt1-k2	pho23-n1	1449	2073	2804	2723
189	snt1-k2	pho23-n2	2095	2973	4023	3468
190	snt1-k2	arp6-n1	267	177	148	73
191	snt1-k2	yfr054c-n1	382	306	325	328
192	snt1-k2	yfr054c-n2	246	93	48	16
193	snt1-k2	dgk1-n1	161	57	25	10
194	snt1-k2	dgk1-n2	233	126	110	58
195	snt1-k2	sin3-n1	100	36	5	0
196	snt1-k2	sin3-n2	303	94	28	7
197	snt1-k2	arp6-n2	266	250	430	514
198	snt1-k2	dep1-n2	1258	1070	979	554
199	arp6-k2	dep1-n1	798	897	1007	922
200	arp6-k2	sap30-n1	941	1606	3137	3954
201	arp6-k2	sap30-n2	108	35	13	5
202	arp6-k2	rpd3-n1	0	0	0	0
203	arp6-k2	rpd3-n2	0	1	0	1
204	arp6-k2	sds3-n1	1116	1324	1835	1427
205	arp6-k2	sds3-n2	308	171	158	67
206	arp6-k2	snt1-n1	214	201	129	81
207	arp6-k2	snt1-n2	281	197	181	84
208	arp6-k2	yhr095w-n1	580	640	619	362
209	arp6-k2	yhr095w-n2	809	895	1023	818
210	arp6-k2	pho23-n1	134	105	46	29
211	arp6-k2	pho23-n2	2	0	0	1
212	arp6-k2	arp6-n1	0	0	1	1
213	arp6-k2	yfr054c-n1	4	5	4	2
214	arp6-k2	yfr054c-n2	7	9	5	2
215	arp6-k2	dgk1-n1	0	1	1	2
216	arp6-k2	dgk1-n2	2	0	1	0
217	arp6-k2	sin3-n1	1	0	0	0
218	arp6-k2	sin3-n2	0	0	0	0
219	arp6-k2	arp6-n2	1	0	3	1
220	arp6-k2	dep1-n2	0	1	0	1
221	sds3-k1	dep1-n1	1617	1629	1868	1376
222	sds3-k1	sap30-n1	3059	4760	9125	11482
223	sds3-k1	sap30-n2	1972	2341	2685	2114
224	sds3-k1	rpd3-n1	931	503	416	156
225	sds3-k1	rpd3-n2	1118	1150	1334	763
226	sds3-k1	sds3-n1	1	4	7	4
227	sds3-k1	sds3-n2	6	4	5	1
228	sds3-k1	snt1-n1	1233	1310	1686	1366
229	sds3-k1	snt1-n2	2451	2463	2476	1830
230	sds3-k1	yhr095w-n1	375	134	83	46
231	sds3-k1	yhr095w-n2	2059	1374	1644	733
232	sds3-k1	pho23-n1	933	620	373	133
233	sds3-k1	pho23-n2	1001	618	435	196
234	sds3-k1	arp6-n1	168	76	62	26
235	sds3-k1	yfr054c-n1	589	186	105	29
236	sds3-k1	yfr054c-n2	3085	3558	4236	4036
237	sds3-k1	dgk1-n1	1788	1776	1805	1108
238	sds3-k1	dgk1-n2	481	163	70	17
239	sds3-k1	sin3-n1	566	303	251	97
240	sds3-k1	sin3-n2	328	198	213	111
241	sds3-k1	arp6-n2	400	300	216	107
242	sds3-k1	dep1-n2	1592	2047	3062	2820
243	sds3-k2	dep1-n1	1422	1899	1880	1578
244	sds3-k2	sap30-n1	1584	1682	1570	1031
245	sds3-k2	sap30-n2	1128	1942	1730	1591
246	sds3-k2	rpd3-n1	435	356	203	100
247	sds3-k2	rpd3-n2	973	1476	1147	1060
248	sds3-k2	sds3-n1	8	5	3	4
249	sds3-k2	sds3-n2	2	3	3	8
250	sds3-k2	snt1-n1	1480	3447	6483	12742
251	sds3-k2	snt1-n2	1565	2501	2546	2355
252	sds3-k2	yhr095w-n1	891	1011	752	505
253	sds3-k2	yhr095w-n2	1475	1936	1555	1076
254	sds3-k2	pho23-n1	1198	1312	1142	696
255	sds3-k2	pho23-n2	1275	1620	1399	993
256	sds3-k2	arp6-n1	325	387	337	189
257	sds3-k2	yfr054c-n1	724	678	480	349
258	sds3-k2	yfr054c-n2	1525	1818	1618	1121
259	sds3-k2	dgk1-n1	912	1179	978	671
260	sds3-k2	dgk1-n2	1071	1344	1290	1022
261	sds3-k2	sin3-n1	303	167	52	18
262	sds3-k2	sin3-n2	396	344	226	119
263	sds3-k2	arp6-n2	1	1	7	3
264	sds3-k2	dep1-n2	1453	1929	1867	1472
265	yhr095w-k1	dep1-n1	1485	1344	1212	705
266	yhr095w-k1	sap30-n1	3694	3633	4782	3242
267	yhr095w-k1	sap30-n2	1965	2032	2554	2270
268	yhr095w-k1	rpd3-n1	729	451	371	163
269	yhr095w-k1	rpd3-n2	1601	1566	1613	996
270	yhr095w-k1	sds3-n1	1276	891	708	352
271	yhr095w-k1	sds3-n2	2183	2222	2478	1693
272	yhr095w-k1	snt1-n1	2117	3161	6103	7352
273	yhr095w-k1	snt1-n2	4209	8620	19007	34349
274	yhr095w-k1	yhr095w-n1	241	137	198	95
275	yhr095w-k1	yhr095w-n2	184	104	157	75
276	yhr095w-k1	pho23-n1	1798	1539	1946	1369
277	yhr095w-k1	pho23-n2	1541	1297	1767	1159
278	yhr095w-k1	arp6-n1	560	462	509	261
279	yhr095w-k1	yfr054c-n1	31832	9869	5796	1796
280	yhr095w-k1	yfr054c-n2	253272	276678	228190	173068
281	yhr095w-k1	dgk1-n1	1375	1106	1372	886
282	yhr095w-k1	dgk1-n2	1281	1109	1175	716
283	yhr095w-k1	sin3-n1	636	307	190	76
284	yhr095w-k1	sin3-n2	663	410	386	178
285	yhr095w-k1	arp6-n2	1273	1252	1567	1070
286	yhr095w-k1	dep1-n2	1603	958	739	308
287	sin3-k2	dep1-n1	314	146	77	24
288	sin3-k2	sap30-n1	463	173	123	51
289	sin3-k2	sap30-n2	631	484	375	154
290	sin3-k2	rpd3-n1	523	241	143	47
291	sin3-k2	rpd3-n2	910	702	583	328
292	sin3-k2	sds3-n1	507	237	139	40
293	sin3-k2	sds3-n2	483	305	213	83
294	sin3-k2	snt1-n1	449	208	165	85
295	sin3-k2	snt1-n2	371	213	140	66
296	sin3-k2	yhr095w-n1	654	382	230	96
297	sin3-k2	yhr095w-n2	815	488	415	183
298	sin3-k2	pho23-n1	761	548	436	175
299	sin3-k2	pho23-n2	505	217	119	33
300	sin3-k2	arp6-n1	115	26	8	0
301	sin3-k2	yfr054c-n1	1066	668	575	285
302	sin3-k2	yfr054c-n2	741	325	202	64
303	sin3-k2	dgk1-n1	683	397	314	161
304	sin3-k2	dgk1-n2	772	497	356	153
305	sin3-k2	sin3-n1	0	0	0	0
306	sin3-k2	sin3-n2	3	0	0	1
307	sin3-k2	arp6-n2	134	37	11	3
308	sin3-k2	dep1-n2	1110	759	601	284
309	dep1-k1	dep1-n1	0	1	0	2
310	dep1-k1	sap30-n1	1252	1048	1003	542
311	dep1-k1	sap30-n2	1580	1912	1823	1270
312	dep1-k1	rpd3-n1	440	322	231	100
313	dep1-k1	rpd3-n2	562	412	340	155
314	dep1-k1	sds3-n1	646	561	334	111
315	dep1-k1	sds3-n2	1401	1714	1752	1268
316	dep1-k1	snt1-n1	1242	1461	1412	1103
317	dep1-k1	snt1-n2	1365	1883	1741	1442
318	dep1-k1	yhr095w-n1	502	414	327	190
319	dep1-k1	yhr095w-n2	949	1151	1123	746
320	dep1-k1	pho23-n1	1011	945	903	603
321	dep1-k1	pho23-n2	582	554	236	74
322	dep1-k1	arp6-n1	586	631	729	464
323	dep1-k1	yfr054c-n1	264	164	128	39
324	dep1-k1	yfr054c-n2	1292	954	812	329
325	dep1-k1	dgk1-n1	566	540	451	246
326	dep1-k1	dgk1-n2	749	754	803	424
327	dep1-k1	sin3-n1	413	177	93	24
328	dep1-k1	sin3-n2	308	216	141	48
329	dep1-k1	arp6-n2	260	238	252	219
330	dep1-k1	dep1-n2	2	1	0	0
331	dep1-k2	dep1-n1	2	2	2	1
332	dep1-k2	sap30-n1	1390	1380	1465	936
333	dep1-k2	sap30-n2	1528	1796	1595	1068
334	dep1-k2	rpd3-n1	658	432	330	139
335	dep1-k2	rpd3-n2	599	499	360	174
336	dep1-k2	sds3-n1	1719	1884	1630	919
337	dep1-k2	sds3-n2	1412	1443	1334	803
338	dep1-k2	snt1-n1	928	851	623	337
339	dep1-k2	snt1-n2	1233	1162	965	635
340	dep1-k2	yhr095w-n1	1320	1391	1232	763
341	dep1-k2	yhr095w-n2	1591	1767	1560	954
342	dep1-k2	pho23-n1	693	456	347	144
343	dep1-k2	pho23-n2	1372	1353	1110	593
344	dep1-k2	arp6-n1	481	441	472	250
345	dep1-k2	yfr054c-n1	1013	766	550	255
346	dep1-k2	yfr054c-n2	1914	2030	1969	1181
347	dep1-k2	dgk1-n1	964	1153	1055	609
348	dep1-k2	dgk1-n2	1171	1405	1263	808
349	dep1-k2	sin3-n1	852	640	445	246
350	dep1-k2	sin3-n2	469	349	285	120
351	dep1-k2	arp6-n2	376	193	159	102
352	dep1-k2	dep1-n2	6	1	5	1
353	sap30-k1	dep1-n1	836	705	474	226
354	sap30-k1	sap30-n1	5	3	6	10
355	sap30-k1	sap30-n2	8	7	7	6
356	sap30-k1	rpd3-n1	1667	1446	1405	797
357	sap30-k1	rpd3-n2	675	496	383	161
358	sap30-k1	sds3-n1	1253	832	689	296
359	sap30-k1	sds3-n2	1232	1130	984	434
360	sap30-k1	snt1-n1	2512	3079	3636	3121
361	sap30-k1	snt1-n2	2908	3633	4729	4195
362	sap30-k1	yhr095w-n1	1992	1826	1815	1238
363	sap30-k1	yhr095w-n2	1841	1573	1777	1031
364	sap30-k1	pho23-n1	1325	1025	1158	627
365	sap30-k1	pho23-n2	1338	1146	1062	578
366	sap30-k1	arp6-n1	253	126	96	23
367	sap30-k1	yfr054c-n1	2539	2038	2261	1357
368	sap30-k1	yfr054c-n2	2909	3601	4843	3878
369	sap30-k1	dgk1-n1	1294	1493	1876	1317
370	sap30-k1	dgk1-n2	996	905	1013	693
371	sap30-k1	sin3-n1	371	143	101	25
372	sap30-k1	sin3-n2	422	177	95	13
373	sap30-k1	arp6-n2	156	61	34	22
374	sap30-k1	dep1-n2	1479	921	836	358
375	rpd3-k2	dep1-n1	348	256	172	51
376	rpd3-k2	sap30-n1	939	573	502	210
377	rpd3-k2	sap30-n2	714	494	340	174
378	rpd3-k2	rpd3-n1	1	1	0	0
379	rpd3-k2	rpd3-n2	0	0	0	0
380	rpd3-k2	sds3-n1	836	541	431	204
381	rpd3-k2	sds3-n2	541	371	308	130
382	rpd3-k2	snt1-n1	464	204	86	26
383	rpd3-k2	snt1-n2	305	114	44	16
384	rpd3-k2	yhr095w-n1	1268	1248	1117	714
385	rpd3-k2	yhr095w-n2	793	497	456	213
386	rpd3-k2	pho23-n1	598	392	270	123
387	rpd3-k2	pho23-n2	586	334	241	103
388	rpd3-k2	arp6-n1	121	28	8	2
389	rpd3-k2	yfr054c-n1	1416	1375	1314	871
390	rpd3-k2	yfr054c-n2	1521	1314	1374	745
391	rpd3-k2	dgk1-n1	1002	992	921	596
392	rpd3-k2	dgk1-n2	1108	1025	1018	578
393	rpd3-k2	sin3-n1	1239	1007	911	525
394	rpd3-k2	sin3-n2	288	130	88	37
395	rpd3-k2	arp6-n2	156	57	27	11
396	rpd3-k2	dep1-n2	721	472	359	170
397	yhr095w-k2	dep1-n1	1622	1497	1395	797
398	yhr095w-k2	sap30-n1	3615	3426	4744	3507
399	yhr095w-k2	sap30-n2	2677	3088	4075	3082
400	yhr095w-k2	rpd3-n1	745	415	327	146
401	yhr095w-k2	rpd3-n2	1751	1633	1604	1022
402	yhr095w-k2	sds3-n1	1774	1129	1000	443
403	yhr095w-k2	sds3-n2	1633	1596	1708	1115
404	yhr095w-k2	snt1-n1	2276	3435	6409	7897
405	yhr095w-k2	snt1-n2	3971	8020	18840	34489
406	yhr095w-k2	yhr095w-n1	550	356	443	277
407	yhr095w-k2	yhr095w-n2	544	386	489	292
408	yhr095w-k2	pho23-n1	1887	1702	2253	1531
409	yhr095w-k2	pho23-n2	1736	1557	1926	1514
410	yhr095w-k2	arp6-n1	1697	1395	2030	1176
411	yhr095w-k2	yfr054c-n1	156673	171595	152617	121291
412	yhr095w-k2	yfr054c-n2	230355	269152	230038	180948
413	yhr095w-k2	dgk1-n1	1087	965	1184	732
414	yhr095w-k2	dgk1-n2	1199	1040	1328	883
415	yhr095w-k2	sin3-n1	1480	1065	946	464
416	yhr095w-k2	sin3-n2	399	147	105	43
417	yhr095w-k2	arp6-n2	1039	1087	1432	1083
418	yhr095w-k2	dep1-n2	2186	1891	2173	1244
419	PHO23-k1	dep1-n1	864	597	484	197
420	PHO23-k1	sap30-n1	3412	3291	4515	2983
421	PHO23-k1	sap30-n2	1350	1015	1476	1089
422	PHO23-k1	rpd3-n1	1370	1011	1155	630
423	PHO23-k1	rpd3-n2	1359	1014	1113	590
424	PHO23-k1	sds3-n1	2585	2173	2266	1125
425	PHO23-k1	sds3-n2	1773	1421	1565	789
426	PHO23-k1	snt1-n1	2298	3274	5149	5252
427	PHO23-k1	snt1-n2	2576	3338	5229	4988
428	PHO23-k1	yhr095w-n1	2966	3145	4155	3181
429	PHO23-k1	yhr095w-n2	3209	3558	5577	4626
430	PHO23-k1	pho23-n1	6	5	2	6
431	PHO23-k1	pho23-n2	5	3	8	3
432	PHO23-k1	arp6-n1	102	23	14	9
433	PHO23-k1	yfr054c-n1	2069	1844	2634	1816
434	PHO23-k1	yfr054c-n2	3361	3830	6387	5945
435	PHO23-k1	dgk1-n1	2064	2449	3770	3797
436	PHO23-k1	dgk1-n2	2366	2769	4413	4360
437	PHO23-k1	sin3-n1	989	448	292	71
438	PHO23-k1	sin3-n2	365	142	85	32
439	PHO23-k1	arp6-n2	184	96	99	52
440	PHO23-k1	dep1-n2	2195	1844	2227	1308
441	PHO23-k2	dep1-n1	2507	2414	2507	1701
442	PHO23-k2	sap30-n1	3722	3937	5187	3661
443	PHO23-k2	sap30-n2	2694	3188	3865	2995
444	PHO23-k2	rpd3-n1	1423	1074	1145	612
445	PHO23-k2	rpd3-n2	829	545	448	180
446	PHO23-k2	sds3-n1	2134	2091	2258	1430
447	PHO23-k2	sds3-n2	1600	1600	1669	1012
448	PHO23-k2	snt1-n1	2308	3527	5600	5808
449	PHO23-k2	snt1-n2	2366	3314	4994	4779
450	PHO23-k2	yhr095w-n1	3088	4201	6361	6185
451	PHO23-k2	yhr095w-n2	3293	4042	5730	4908
452	PHO23-k2	pho23-n1	4	6	12	16
453	PHO23-k2	pho23-n2	5	7	10	7
454	PHO23-k2	arp6-n1	813	1109	3004	3984
455	PHO23-k2	yfr054c-n1	694	862	922	635
456	PHO23-k2	yfr054c-n2	2467	2966	5025	4830
457	PHO23-k2	dgk1-n1	2959	7692	21832	53008
458	PHO23-k2	dgk1-n2	2292	2795	4120	3990
459	PHO23-k2	sin3-n1	1307	885	850	383
460	PHO23-k2	sin3-n2	842	592	503	202
461	PHO23-k2	arp6-n2	6139	16113	39072	65493
462	PHO23-k2	dep1-n2	2418	1844	1834	1003

## Sheet: YPEGR2
	P1	P2	gen4	gen7	gen10	gen13
1	arp6-k1	dep1-n1	3101	5127	11875	16290
2	arp6-k1	sap30-n1	187	30	13	10
3	arp6-k1	sap30-n2	268	125	118	74
4	arp6-k1	rpd3-n1	0	0	0	1
5	arp6-k1	rpd3-n2	1	3	1	1
6	arp6-k1	sds3-n1	3681	3438	4908	4400
7	arp6-k1	sds3-n2	1484	2295	6553	8393
8	arp6-k1	snt1-n1	381	295	322	214
9	arp6-k1	snt1-n2	617	482	661	463
10	arp6-k1	yhr095w-n1	1261	1040	1220	881
11	arp6-k1	yhr095w-n2	1453	1568	1731	1300
12	arp6-k1	pho23-n1	128	39	17	8
13	arp6-k1	pho23-n2	183	69	36	20
14	arp6-k1	arp6-n1	0	0	3	2
15	arp6-k1	yfr054c-n1	835	511	534	465
16	arp6-k1	yfr054c-n2	1850	1545	1467	1225
17	arp6-k1	dgk1-n1	1067	1337	1290	1336
18	arp6-k1	dgk1-n2	1450	1711	1769	2030
19	arp6-k1	sin3-n1	182	27	6	6
20	arp6-k1	sin3-n2	86	22	4	3
21	arp6-k1	arp6-n2	2	3	0	5
22	arp6-k1	dep1-n2	14	5	6	4
23	yfr054c-k1	dep1-n1	1043	772	488	343
24	yfr054c-k1	sap30-n1	1394	1006	958	456
25	yfr054c-k1	sap30-n2	3164	3411	3201	4309
26	yfr054c-k1	rpd3-n1	530	274	186	81
27	yfr054c-k1	rpd3-n2	1064	683	470	336
28	yfr054c-k1	sds3-n1	2659	2297	2413	1980
29	yfr054c-k1	sds3-n2	3128	2563	2910	2360
30	yfr054c-k1	snt1-n1	705	919	1082	1285
31	yfr054c-k1	snt1-n2	989	1204	1643	1547
32	yfr054c-k1	yhr095w-n1	91425	92391	65755	62544
33	yfr054c-k1	yhr095w-n2	31042	20573	12872	8432
34	yfr054c-k1	pho23-n1	943	914	863	578
35	yfr054c-k1	pho23-n2	795	744	693	414
36	yfr054c-k1	arp6-n1	597	557	582	381
37	yfr054c-k1	yfr054c-n1	153	114	56	34
38	yfr054c-k1	yfr054c-n2	197	196	96	57
39	yfr054c-k1	dgk1-n1	1001	1213	859	908
40	yfr054c-k1	dgk1-n2	901	1021	773	766
41	yfr054c-k1	sin3-n1	415	157	57	16
42	yfr054c-k1	sin3-n2	1770	1960	3842	3938
43	yfr054c-k1	arp6-n2	1090	1202	1122	1133
44	yfr054c-k1	dep1-n2	4067	5591	9984	11655
45	yfr054c-k2	dep1-n1	822	566	386	298
46	yfr054c-k2	sap30-n1	3306	3228	4295	3982
47	yfr054c-k2	sap30-n2	3671	4349	4050	5963
48	yfr054c-k2	rpd3-n1	1028	532	271	202
49	yfr054c-k2	rpd3-n2	26	16	12	7
50	yfr054c-k2	sds3-n1	67	63	48	26
51	yfr054c-k2	sds3-n2	2565	2452	2799	3016
52	yfr054c-k2	snt1-n1	2560	4847	8183	17960
53	yfr054c-k2	snt1-n2	2636	4125	6997	10408
54	yfr054c-k2	yhr095w-n1	144033	133924	76285	88092
55	yfr054c-k2	yhr095w-n2	220073	252086	160235	248783
56	yfr054c-k2	pho23-n1	1718	1636	1464	1795
57	yfr054c-k2	pho23-n2	1381	1450	1421	1346
58	yfr054c-k2	arp6-n1	680	677	736	600
59	yfr054c-k2	yfr054c-n1	470	409	259	154
60	yfr054c-k2	yfr054c-n2	470	416	286	155
61	yfr054c-k2	dgk1-n1	796	498	337	410
62	yfr054c-k2	dgk1-n2	1208	1730	1348	1776
63	yfr054c-k2	sin3-n1	1576	1109	602	521
64	yfr054c-k2	sin3-n2	1007	496	436	253
65	yfr054c-k2	arp6-n2	1402	1619	1180	1953
66	yfr054c-k2	dep1-n2	2227	1927	1907	1424
67	dgk1-k1	dep1-n1	3	3	1	3
68	dgk1-k1	sap30-n1	3	3	2	3
69	dgk1-k1	sap30-n2	1	7	3	3
70	dgk1-k1	rpd3-n1	5	2	0	0
71	dgk1-k1	rpd3-n2	1720	1027	758	646
72	dgk1-k1	sds3-n1	8	2	6	2
73	dgk1-k1	sds3-n2	2380	1935	2315	1740
74	dgk1-k1	snt1-n1	1928	2635	4373	5808
75	dgk1-k1	snt1-n2	1978	2585	5074	5548
76	dgk1-k1	yhr095w-n1	849	490	328	168
77	dgk1-k1	yhr095w-n2	274	100	37	34
78	dgk1-k1	pho23-n1	826	717	563	370
79	dgk1-k1	pho23-n2	1752	1795	2730	2441
80	dgk1-k1	arp6-n1	600	467	645	374
81	dgk1-k1	yfr054c-n1	611	309	211	60
82	dgk1-k1	yfr054c-n2	2240	2202	2184	1881
83	dgk1-k1	dgk1-n1	4	1	1	1
84	dgk1-k1	dgk1-n2	2	4	4	1
85	dgk1-k1	sin3-n1	1565	797	541	308
86	dgk1-k1	sin3-n2	1038	477	457	164
87	dgk1-k1	arp6-n2	1411	1317	1193	1312
88	dgk1-k1	dep1-n2	1548	1147	1140	494
89	dgk1-k2	dep1-n1	589	314	229	117
90	dgk1-k2	sap30-n1	2620	1850	2518	1570
91	dgk1-k2	sap30-n2	2413	2028	2391	2353
92	dgk1-k2	rpd3-n1	657	272	200	59
93	dgk1-k2	rpd3-n2	2088	1340	1101	871
94	dgk1-k2	sds3-n1	959	660	435	164
95	dgk1-k2	sds3-n2	1290	912	1320	680
96	dgk1-k2	snt1-n1	1185	1363	2284	2868
97	dgk1-k2	snt1-n2	1749	2225	4826	5605
98	dgk1-k2	yhr095w-n1	197	92	51	23
99	dgk1-k2	yhr095w-n2	276	104	36	20
100	dgk1-k2	pho23-n1	1169	953	1009	714
101	dgk1-k2	pho23-n2	1734	1657	1596	1063
102	dgk1-k2	arp6-n1	1938	1760	2820	1793
103	dgk1-k2	yfr054c-n1	668	432	203	59
104	dgk1-k2	yfr054c-n2	2313	2293	2605	2223
105	dgk1-k2	dgk1-n1	1	4	3	3
106	dgk1-k2	dgk1-n2	2	2	0	1
107	dgk1-k2	sin3-n1	824	384	242	142
108	dgk1-k2	sin3-n2	351	102	57	11
109	dgk1-k2	arp6-n2	1283	1300	1611	1916
110	dgk1-k2	dep1-n2	1160	502	430	142
111	sin3-k1	dep1-n1	311	122	83	24
112	sin3-k1	sap30-n1	767	244	144	53
113	sin3-k1	sap30-n2	550	194	145	54
114	sin3-k1	rpd3-n1	1541	835	683	480
115	sin3-k1	rpd3-n2	1557	999	818	726
116	sin3-k1	sds3-n1	668	264	163	54
117	sin3-k1	sds3-n2	541	218	180	66
118	sin3-k1	snt1-n1	538	209	140	103
119	sin3-k1	snt1-n2	3214	5023	13331	16191
120	sin3-k1	yhr095w-n1	1330	805	550	368
121	sin3-k1	yhr095w-n2	839	335	206	90
122	sin3-k1	pho23-n1	984	529	398	262
123	sin3-k1	pho23-n2	536	191	97	26
124	sin3-k1	arp6-n1	144	25	6	3
125	sin3-k1	yfr054c-n1	819	331	180	66
126	sin3-k1	yfr054c-n2	1215	402	195	76
127	sin3-k1	dgk1-n1	966	560	336	261
128	sin3-k1	dgk1-n2	1075	648	397	278
129	sin3-k1	sin3-n1	0	2	1	1
130	sin3-k1	sin3-n2	5	0	0	1
131	sin3-k1	arp6-n2	159	55	33	27
132	sin3-k1	dep1-n2	1252	589	582	267
133	rpd3-k1	dep1-n1	1958	1507	1716	1431
134	rpd3-k1	sap30-n1	2701	1945	2545	1643
135	rpd3-k1	sap30-n2	1508	1152	1298	1196
136	rpd3-k1	rpd3-n1	0	0	0	0
137	rpd3-k1	rpd3-n2	7	4	1	0
138	rpd3-k1	sds3-n1	2668	1918	2227	1605
139	rpd3-k1	sds3-n2	1675	1213	1638	906
140	rpd3-k1	snt1-n1	640	313	215	200
141	rpd3-k1	snt1-n2	679	301	270	168
142	rpd3-k1	yhr095w-n1	2046	1556	1572	1306
143	rpd3-k1	yhr095w-n2	2153	1619	1793	1446
144	rpd3-k1	pho23-n1	2335	1728	1686	1364
145	rpd3-k1	pho23-n2	1104	456	344	159
146	rpd3-k1	arp6-n1	149	19	7	4
147	rpd3-k1	yfr054c-n1	2270	1641	1895	1404
148	rpd3-k1	yfr054c-n2	2445	1950	2025	1631
149	rpd3-k1	dgk1-n1	1512	1312	1074	1145
150	rpd3-k1	dgk1-n2	1751	1226	815	757
151	rpd3-k1	sin3-n1	2095	1292	1197	810
152	rpd3-k1	sin3-n2	1125	570	770	332
153	rpd3-k1	arp6-n2	96	17	5	8
154	rpd3-k1	dep1-n2	2030	1469	1924	1170
155	snt1-k1	dep1-n1	1886	1233	890	341
156	snt1-k1	sap30-n1	3980	3168	4985	3169
157	snt1-k1	sap30-n2	2838	2365	3429	2534
158	snt1-k1	rpd3-n1	958	262	132	32
159	snt1-k1	rpd3-n2	344	131	90	50
160	snt1-k1	sds3-n1	1404	580	427	188
161	snt1-k1	sds3-n2	1466	888	1031	439
162	snt1-k1	snt1-n1	4	7	7	9
163	snt1-k1	snt1-n2	12	17	15	20
164	snt1-k1	yhr095w-n1	3247	4399	9288	10344
165	snt1-k1	yhr095w-n2	147	69	25	19
166	snt1-k1	pho23-n1	3093	2794	4282	3541
167	snt1-k1	pho23-n2	3253	3486	6111	5445
168	snt1-k1	arp6-n1	167	90	55	29
169	snt1-k1	yfr054c-n1	744	251	112	55
170	snt1-k1	yfr054c-n2	530	168	81	47
171	snt1-k1	dgk1-n1	283	86	25	15
172	snt1-k1	dgk1-n2	259	71	37	13
173	snt1-k1	sin3-n1	557	161	147	72
174	snt1-k1	sin3-n2	94	56	19	9
175	snt1-k1	arp6-n2	673	609	586	468
176	snt1-k1	dep1-n2	1200	494	363	136
177	snt1-k2	dep1-n1	2292	1655	1530	1069
178	snt1-k2	sap30-n1	4294	3817	5110	3995
179	snt1-k2	sap30-n2	3090	2971	3227	3272
180	snt1-k2	rpd3-n1	669	300	196	147
181	snt1-k2	rpd3-n2	721	356	207	187
182	snt1-k2	sds3-n1	3606	3438	4857	4690
183	snt1-k2	sds3-n2	1819	935	845	507
184	snt1-k2	snt1-n1	6	11	8	12
185	snt1-k2	snt1-n2	2	5	8	14
186	snt1-k2	yhr095w-n1	881	864	954	578
187	snt1-k2	yhr095w-n2	362	286	350	365
188	snt1-k2	pho23-n1	2031	2319	3352	3846
189	snt1-k2	pho23-n2	2821	3355	5090	4675
190	snt1-k2	arp6-n1	342	223	190	103
191	snt1-k2	yfr054c-n1	461	314	462	423
192	snt1-k2	yfr054c-n2	313	141	38	24
193	snt1-k2	dgk1-n1	172	71	26	17
194	snt1-k2	dgk1-n2	311	162	104	69
195	snt1-k2	sin3-n1	117	34	8	2
196	snt1-k2	sin3-n2	462	74	52	11
197	snt1-k2	arp6-n2	329	311	384	662
198	snt1-k2	dep1-n2	1964	1263	1372	840
199	arp6-k2	dep1-n1	925	945	950	1181
200	arp6-k2	sap30-n1	1235	1816	4015	4341
201	arp6-k2	sap30-n2	137	31	7	6
202	arp6-k2	rpd3-n1	0	0	0	0
203	arp6-k2	rpd3-n2	2	0	1	0
204	arp6-k2	sds3-n1	1525	1555	2103	2017
205	arp6-k2	sds3-n2	422	222	170	91
206	arp6-k2	snt1-n1	261	239	124	124
207	arp6-k2	snt1-n2	350	240	201	153
208	arp6-k2	yhr095w-n1	741	682	549	479
209	arp6-k2	yhr095w-n2	1072	1121	966	970
210	arp6-k2	pho23-n1	182	84	62	23
211	arp6-k2	pho23-n2	1	1	1	0
212	arp6-k2	arp6-n1	0	0	0	0
213	arp6-k2	yfr054c-n1	3	9	6	2
214	arp6-k2	yfr054c-n2	8	9	6	7
215	arp6-k2	dgk1-n1	0	1	0	3
216	arp6-k2	dgk1-n2	1	1	0	0
217	arp6-k2	sin3-n1	1	1	0	0
218	arp6-k2	sin3-n2	0	0	0	0
219	arp6-k2	arp6-n2	0	2	1	1
220	arp6-k2	dep1-n2	1	2	1	2
221	sds3-k1	dep1-n1	2212	1894	2373	1817
222	sds3-k1	sap30-n1	4413	5655	13995	16130
223	sds3-k1	sap30-n2	2764	2443	3345	2793
224	sds3-k1	rpd3-n1	1376	598	452	222
225	sds3-k1	rpd3-n2	1635	1343	1309	1150
226	sds3-k1	sds3-n1	8	4	10	0
227	sds3-k1	sds3-n2	12	3	9	3
228	sds3-k1	snt1-n1	1876	1672	1900	1902
229	sds3-k1	snt1-n2	3692	2907	3308	2372
230	sds3-k1	yhr095w-n1	452	147	112	50
231	sds3-k1	yhr095w-n2	2624	2102	2315	1173
232	sds3-k1	pho23-n1	1151	704	478	198
233	sds3-k1	pho23-n2	1358	732	601	258
234	sds3-k1	arp6-n1	239	121	94	32
235	sds3-k1	yfr054c-n1	827	248	121	41
236	sds3-k1	yfr054c-n2	4124	3648	4337	4424
237	sds3-k1	dgk1-n1	2424	2082	1783	1355
238	sds3-k1	dgk1-n2	603	231	72	25
239	sds3-k1	sin3-n1	867	374	292	161
240	sds3-k1	sin3-n2	533	258	291	144
241	sds3-k1	arp6-n2	548	347	204	172
242	sds3-k1	dep1-n2	2426	2411	4967	3897
243	sds3-k2	dep1-n1	2019	1624	1065	2145
244	sds3-k2	sap30-n1	2215	1489	923	1292
245	sds3-k2	sap30-n2	1652	1385	794	1925
246	sds3-k2	rpd3-n1	547	298	92	137
247	sds3-k2	rpd3-n2	1329	773	244	1456
248	sds3-k2	sds3-n1	5	2	2	1
249	sds3-k2	sds3-n2	7	0	0	3
250	sds3-k2	snt1-n1	1911	2875	3458	14606
251	sds3-k2	snt1-n2	2215	1830	1169	3251
252	sds3-k2	yhr095w-n1	1271	751	364	646
253	sds3-k2	yhr095w-n2	2058	1546	747	1356
254	sds3-k2	pho23-n1	1605	1014	483	953
255	sds3-k2	pho23-n2	1799	1337	779	1247
256	sds3-k2	arp6-n1	391	297	146	208
257	sds3-k2	yfr054c-n1	1032	508	222	382
258	sds3-k2	yfr054c-n2	1943	1289	564	1373
259	sds3-k2	dgk1-n1	1205	1128	505	959
260	sds3-k2	dgk1-n2	1243	1136	585	1389
261	sds3-k2	sin3-n1	415	146	41	20
262	sds3-k2	sin3-n2	604	255	137	157
263	sds3-k2	arp6-n2	4	0	0	5
264	sds3-k2	dep1-n2	2134	1528	1291	2014
265	yhr095w-k1	dep1-n1	2119	1387	1249	923
266	yhr095w-k1	sap30-n1	5500	4231	5646	4295
267	yhr095w-k1	sap30-n2	2352	2321	2694	2566
268	yhr095w-k1	rpd3-n1	1123	490	347	230
269	yhr095w-k1	rpd3-n2	2340	1567	1067	1451
270	yhr095w-k1	sds3-n1	2062	983	740	418
271	yhr095w-k1	sds3-n2	3037	2160	2689	1971
272	yhr095w-k1	snt1-n1	2994	3705	6219	8888
273	yhr095w-k1	snt1-n2	5745	9011	20303	39455
274	yhr095w-k1	yhr095w-n1	366	310	157	88
275	yhr095w-k1	yhr095w-n2	221	232	148	74
276	yhr095w-k1	pho23-n1	2232	1905	1972	1698
277	yhr095w-k1	pho23-n2	2135	1620	1925	1453
278	yhr095w-k1	arp6-n1	789	555	577	366
279	yhr095w-k1	yfr054c-n1	41947	12174	6109	2361
280	yhr095w-k1	yfr054c-n2	301800	226017	144170	158778
281	yhr095w-k1	dgk1-n1	1575	1586	1193	1017
282	yhr095w-k1	dgk1-n2	1536	1538	1092	962
283	yhr095w-k1	sin3-n1	816	338	176	86
284	yhr095w-k1	sin3-n2	1005	434	493	215
285	yhr095w-k1	arp6-n2	1667	1413	992	1350
286	yhr095w-k1	dep1-n2	2201	1165	972	395
287	sin3-k2	dep1-n1	425	178	93	23
288	sin3-k2	sap30-n1	639	235	174	59
289	sin3-k2	sap30-n2	886	485	327	248
290	sin3-k2	rpd3-n1	785	279	162	85
291	sin3-k2	rpd3-n2	1257	657	436	457
292	sin3-k2	sds3-n1	807	246	158	65
293	sin3-k2	sds3-n2	645	297	262	94
294	sin3-k2	snt1-n1	666	277	162	131
295	sin3-k2	snt1-n2	649	260	148	120
296	sin3-k2	yhr095w-n1	992	412	274	153
297	sin3-k2	yhr095w-n2	1102	593	379	237
298	sin3-k2	pho23-n1	1170	544	435	293
299	sin3-k2	pho23-n2	696	249	131	51
300	sin3-k2	arp6-n1	172	22	4	2
301	sin3-k2	yfr054c-n1	1475	773	549	419
302	sin3-k2	yfr054c-n2	1092	350	185	75
303	sin3-k2	dgk1-n1	915	515	275	197
304	sin3-k2	dgk1-n2	1087	585	300	226
305	sin3-k2	sin3-n1	1	0	0	0
306	sin3-k2	sin3-n2	6	1	0	0
307	sin3-k2	arp6-n2	199	25	8	4
308	sin3-k2	dep1-n2	1708	872	732	446
309	dep1-k1	dep1-n1	2	1	0	0
310	dep1-k1	sap30-n1	1740	1081	914	821
311	dep1-k1	sap30-n2	2069	1924	1051	1656
312	dep1-k1	rpd3-n1	546	370	203	122
313	dep1-k1	rpd3-n2	757	475	193	190
314	dep1-k1	sds3-n1	816	625	314	188
315	dep1-k1	sds3-n2	2001	1725	1487	1614
316	dep1-k1	snt1-n1	1569	1572	999	1547
317	dep1-k1	snt1-n2	1883	1799	1588	2148
318	dep1-k1	yhr095w-n1	520	459	243	210
319	dep1-k1	yhr095w-n2	1073	1249	1029	939
320	dep1-k1	pho23-n1	1252	1026	797	837
321	dep1-k1	pho23-n2	646	563	261	92
322	dep1-k1	arp6-n1	815	695	755	677
323	dep1-k1	yfr054c-n1	369	199	108	73
324	dep1-k1	yfr054c-n2	1679	1134	583	383
325	dep1-k1	dgk1-n1	621	687	308	325
326	dep1-k1	dgk1-n2	905	1016	532	598
327	dep1-k1	sin3-n1	597	174	63	36
328	dep1-k1	sin3-n2	533	205	170	69
329	dep1-k1	arp6-n2	376	268	133	264
330	dep1-k1	dep1-n2	6	3	1	1
331	dep1-k2	dep1-n1	3	2	0	1
332	dep1-k2	sap30-n1	2114	1556	1630	1241
333	dep1-k2	sap30-n2	2034	1661	1360	1460
334	dep1-k2	rpd3-n1	976	498	311	212
335	dep1-k2	rpd3-n2	904	473	264	234
336	dep1-k2	sds3-n1	2453	1857	1822	1414
337	dep1-k2	sds3-n2	1930	1484	1477	1061
338	dep1-k2	snt1-n1	1371	941	613	533
339	dep1-k2	snt1-n2	1749	1309	1037	872
340	dep1-k2	yhr095w-n1	1805	1443	1112	927
341	dep1-k2	yhr095w-n2	2240	1762	1500	1245
342	dep1-k2	pho23-n1	963	502	302	170
343	dep1-k2	pho23-n2	1806	1274	1061	802
344	dep1-k2	arp6-n1	663	451	615	396
345	dep1-k2	yfr054c-n1	1513	824	551	349
346	dep1-k2	yfr054c-n2	2731	2246	1672	1570
347	dep1-k2	dgk1-n1	1226	1158	841	870
348	dep1-k2	dgk1-n2	1593	1552	982	1063
349	dep1-k2	sin3-n1	1132	701	472	379
350	dep1-k2	sin3-n2	768	348	345	183
351	dep1-k2	arp6-n2	461	246	132	162
352	dep1-k2	dep1-n2	9	1	3	0
353	sap30-k1	dep1-n1	1251	724	520	291
354	sap30-k1	sap30-n1	15	10	15	4
355	sap30-k1	sap30-n2	7	5	4	13
356	sap30-k1	rpd3-n1	2450	1616	1521	1274
357	sap30-k1	rpd3-n2	1143	552	386	244
358	sap30-k1	sds3-n1	1701	977	865	412
359	sap30-k1	sds3-n2	1846	1267	1192	660
360	sap30-k1	snt1-n1	3648	3470	3947	4277
361	sap30-k1	snt1-n2	4299	4074	6120	5789
362	sap30-k1	yhr095w-n1	2884	1956	2040	1565
363	sap30-k1	yhr095w-n2	2494	1833	1859	1220
364	sap30-k1	pho23-n1	1805	1287	1265	803
365	sap30-k1	pho23-n2	2051	1299	1334	752
366	sap30-k1	arp6-n1	372	134	128	45
367	sap30-k1	yfr054c-n1	3520	2618	2602	1715
368	sap30-k1	yfr054c-n2	4317	4103	5018	5046
369	sap30-k1	dgk1-n1	1656	1744	1715	1864
370	sap30-k1	dgk1-n2	1254	1071	1007	877
371	sap30-k1	sin3-n1	552	198	121	38
372	sap30-k1	sin3-n2	637	181	111	26
373	sap30-k1	arp6-n2	195	58	33	22
374	sap30-k1	dep1-n2	2020	1109	1049	542
375	rpd3-k2	dep1-n1	512	259	173	72
376	rpd3-k2	sap30-n1	1324	679	587	297
377	rpd3-k2	sap30-n2	885	527	366	238
378	rpd3-k2	rpd3-n1	0	2	0	1
379	rpd3-k2	rpd3-n2	1	1	1	0
380	rpd3-k2	sds3-n1	1215	610	515	252
381	rpd3-k2	sds3-n2	757	415	381	183
382	rpd3-k2	snt1-n1	661	234	116	46
383	rpd3-k2	snt1-n2	447	143	55	29
384	rpd3-k2	yhr095w-n1	1860	1347	1149	988
385	rpd3-k2	yhr095w-n2	1156	600	430	260
386	rpd3-k2	pho23-n1	854	413	299	133
387	rpd3-k2	pho23-n2	886	434	316	171
388	rpd3-k2	arp6-n1	161	39	6	7
389	rpd3-k2	yfr054c-n1	1991	1529	1512	1229
390	rpd3-k2	yfr054c-n2	2114	1503	1298	1138
391	rpd3-k2	dgk1-n1	1357	1138	831	811
392	rpd3-k2	dgk1-n2	1504	1171	847	863
393	rpd3-k2	sin3-n1	1630	1160	1011	718
394	rpd3-k2	sin3-n2	451	128	122	26
395	rpd3-k2	arp6-n2	208	61	17	10
396	rpd3-k2	dep1-n2	1115	518	511	198
397	yhr095w-k2	dep1-n1	2386	1516	1510	1055
398	yhr095w-k2	sap30-n1	5296	4058	5620	4240
399	yhr095w-k2	sap30-n2	3813	3296	4137	3905
400	yhr095w-k2	rpd3-n1	968	469	377	176
401	yhr095w-k2	rpd3-n2	2598	1722	1302	1491
402	yhr095w-k2	sds3-n1	2539	1274	1055	545
403	yhr095w-k2	sds3-n2	2348	1862	2274	1707
404	yhr095w-k2	snt1-n1	3011	3961	6770	9233
405	yhr095w-k2	snt1-n2	5357	8297	22082	39162
406	yhr095w-k2	yhr095w-n1	758	745	452	211
407	yhr095w-k2	yhr095w-n2	755	766	476	317
408	yhr095w-k2	pho23-n1	2598	1983	2227	2055
409	yhr095w-k2	pho23-n2	2365	2030	2412	1819
410	yhr095w-k2	arp6-n1	2388	1926	2565	1540
411	yhr095w-k2	yfr054c-n1	199751	151041	127521	120489
412	yhr095w-k2	yfr054c-n2	281479	222089	150936	170582
413	yhr095w-k2	dgk1-n1	1352	1353	1199	921
414	yhr095w-k2	dgk1-n2	1440	1512	1199	1089
415	yhr095w-k2	sin3-n1	2230	1209	914	633
416	yhr095w-k2	sin3-n2	601	182	134	35
417	yhr095w-k2	arp6-n2	1444	1288	1013	1377
418	yhr095w-k2	dep1-n2	3110	2121	2836	1639
419	PHO23-k1	dep1-n1	1261	695	553	302
420	PHO23-k1	sap30-n1	5004	4146	6483	4022
421	PHO23-k1	sap30-n2	1336	1638	1854	1246
422	PHO23-k1	rpd3-n1	2016	1330	1457	955
423	PHO23-k1	rpd3-n2	1938	1225	1125	819
424	PHO23-k1	sds3-n1	3897	2522	3078	1592
425	PHO23-k1	sds3-n2	2472	1701	2457	1097
426	PHO23-k1	snt1-n1	3301	4065	6499	7086
427	PHO23-k1	snt1-n2	3802	4085	7506	6558
428	PHO23-k1	yhr095w-n1	4083	3619	5143	4062
429	PHO23-k1	yhr095w-n2	4537	4475	6832	5782
430	PHO23-k1	pho23-n1	10	14	7	3
431	PHO23-k1	pho23-n2	8	6	7	4
432	PHO23-k1	arp6-n1	124	22	22	5
433	PHO23-k1	yfr054c-n1	2833	2379	3643	2417
434	PHO23-k1	yfr054c-n2	4842	4850	7174	7252
435	PHO23-k1	dgk1-n1	2520	2917	3929	4626
436	PHO23-k1	dgk1-n2	3197	3396	4726	5501
437	PHO23-k1	sin3-n1	1476	567	293	118
438	PHO23-k1	sin3-n2	562	209	175	36
439	PHO23-k1	arp6-n2	281	119	82	60
440	PHO23-k1	dep1-n2	3132	2167	3057	1629
441	PHO23-k2	dep1-n1	3527	2761	2916	2164
442	PHO23-k2	sap30-n1	5435	4738	6969	4904
443	PHO23-k2	sap30-n2	3864	3443	3548	3944
444	PHO23-k2	rpd3-n1	2073	1371	1309	948
445	PHO23-k2	rpd3-n2	1248	599	430	251
446	PHO23-k2	sds3-n1	3095	2229	2795	1895
447	PHO23-k2	sds3-n2	2455	1852	2179	1653
448	PHO23-k2	snt1-n1	3313	3942	5648	7678
449	PHO23-k2	snt1-n2	3474	3730	6287	6502
450	PHO23-k2	yhr095w-n1	4347	4848	7067	7637
451	PHO23-k2	yhr095w-n2	4536	4613	6682	6203
452	PHO23-k2	pho23-n1	11	6	8	11
453	PHO23-k2	pho23-n2	10	14	7	7
454	PHO23-k2	arp6-n1	1095	1408	4908	5061
455	PHO23-k2	yfr054c-n1	942	958	1243	909
456	PHO23-k2	yfr054c-n2	3491	3791	5403	5724
457	PHO23-k2	dgk1-n1	3997	9133	19799	60897
458	PHO23-k2	dgk1-n2	2917	3272	3878	4931
459	PHO23-k2	sin3-n1	1860	1039	824	489
460	PHO23-k2	sin3-n2	1333	599	717	299
461	PHO23-k2	arp6-n2	8158	16274	33276	69355
462	PHO23-k2	dep1-n2	3495	2314	2444	1408

[truncated: 1 more sheets: YPEGR3]
